# Supplementary material for: Solvent-pair surfactants enabled assembly of clusters and copolymers towards programmed mesoporous metal oxides
Source: Nat Commun. 2023 Dec 21;14:8493. doi: 10.1038/s41467-023-44193-z (PMC10739937; doi:10.1038/s41467-023-44193-z)
Supplement: Supplementary file 4 — Source Data [file 41467_2023_44193_MOESM4_ESM.xlsx]

## Sheet: Figure 4f
B.E. (eV)	Intensity
404.4	4058.23
404.3	4058.37
404.2	4058.48
404.1	4058.59
404	4058.7
403.9	4058.83
403.8	4059.06
403.7	4059.25
403.6	4059.38
403.5	4059.65
403.4	4059.99
403.3	4060.45
403.2	4061.04
403.1	4061.69
403	4062.53
402.9	4063.62
402.8	4064.9
402.7	4066.49
402.6	4068.46
402.5	4070.79
402.4	4073.64
402.3	4076.99
402.2	4080.95
402.1	4085.67
402	4091.01
401.9	4097.22
401.8	4104.18
401.7	4112.01
401.6	4120.74
401.5	4130.3
401.4	4140.62
401.3	4151.68
401.2	4163.32
401.1	4175.45
401	4187.82
400.9	4200.23
400.8	4212.43
400.7	4224.14
400.6	4235.01
400.5	4244.82
400.4	4253.27
400.3	4260.01
400.2	4264.79
400.1	4267.32
400	4267.61
399.9	4265.59
399.8	4261.31
399.7	4254.96
399.6	4246.76
399.5	4237.04
399.4	4226.1
399.3	4214.27
399.2	4201.88
399.1	4189.11
399	4176.24
398.9	4163.49
398.8	4151.19
398.7	4139.44
398.6	4128.4
398.5	4118.13
398.4	4108.66
398.3	4100.07
398.2	4092.32
398.1	4085.44
398	4079.3
397.9	4073.95
397.8	4069.4
397.7	4065.47
397.6	4062.13
397.5	4059.39
397.4	4057.1
397.3	4055.13
397.2	4053.47
397.1	4052.06
397	4050.89
396.9	4049.91
396.8	4049.13
396.7	4048.46
396.6	4047.93
396.5	4047.5
396.4	4047.1
396.3	4046.72
396.2	4046.3
396.1	4046
396	4045.67
395.9	4045.41

## Sheet: Figure 4g
2Theta(WO3)	Intensity	2Theta(N-WO3)	Intensity
10.0021	2509.2	10.0001	5662
10.0223	2536.8	10.0204	5637
10.0426	2522.4	10.0407	5640
10.0628	2524.8	10.061	5672
10.0831	2535.6	10.0814	5651
10.1033	2529.6	10.1017	5609
10.1236	2528.4	10.122	5638
10.1438	2528.4	10.1423	5638
10.164	2521.2	10.1626	5621
10.1843	2534.4	10.1829	5639
10.2045	2551.2	10.2032	5630
10.2248	2547.6	10.2236	5640
10.245	2541.6	10.2439	5616
10.2653	2526	10.2642	5626
10.2855	2540.4	10.2845	5609
10.3057	2526	10.3048	5622
10.326	2545.2	10.3251	5630
10.3462	2540.4	10.3455	5613
10.3665	2526	10.3658	5641
10.3867	2505.6	10.3861	5609
10.407	2532	10.4064	5655
10.4272	2538	10.4267	5597
10.4474	2524.8	10.447	5637
10.4677	2532	10.4673	5618
10.4879	2553.6	10.4877	5605
10.5082	2547.6	10.508	5634
10.5284	2539.2	10.5283	5614
10.5487	2528.4	10.5486	5584
10.5689	2521.2	10.5689	5609
10.5892	2527.2	10.5892	5606
10.6094	2529.6	10.6095	5616
10.6296	2523.6	10.6299	5616
10.6499	2551.2	10.6502	5581
10.6701	2536.8	10.6705	5602
10.6904	2523.6	10.6908	5611
10.7106	2535.6	10.7111	5588
10.7309	2514	10.7314	5594
10.7511	2527.2	10.7518	5599
10.7713	2545.2	10.7721	5595
10.7916	2556	10.7924	5579
10.8118	2540.4	10.8127	5605
10.8321	2556	10.833	5601
10.8523	2553.6	10.8533	5642
10.8726	2547.6	10.8736	5586
10.8928	2571.6	10.894	5599
10.913	2556	10.9143	5640
10.9333	2518.8	10.9346	5597
10.9535	2536.8	10.9549	5601
10.9738	2536.8	10.9752	5601
10.994	2547.6	10.9955	5613
11.0143	2534.4	11.0158	5572
11.0345	2536.8	11.0362	5609
11.0547	2541.6	11.0565	5620
11.075	2564.4	11.0768	5595
11.0952	2575.2	11.0971	5589
11.1155	2560.8	11.1174	5606
11.1357	2547.6	11.1377	5562
11.156	2533.2	11.1581	5623
11.1762	2571.6	11.1784	5613
11.1964	2554.8	11.1987	5592
11.2167	2545.2	11.219	5611
11.2369	2524.8	11.2393	5604
11.2572	2559.6	11.2596	5585
11.2774	2544	11.2799	5611
11.2977	2548.8	11.3003	5611
11.3179	2564.4	11.3206	5596
11.3381	2545.2	11.3409	5606
11.3584	2565.6	11.3612	5586
11.3786	2546.4	11.3815	5610
11.3989	2526	11.4018	5615
11.4191	2546.4	11.4221	5578
11.4394	2536.8	11.4425	5582
11.4596	2560.8	11.4628	5595
11.4798	2571.6	11.4831	5597
11.5001	2539.2	11.5034	5563
11.5203	2584.8	11.5237	5526
11.5406	2552.4	11.544	5578
11.5608	2550	11.5644	5550
11.5811	2540.4	11.5847	5575
11.6013	2571.6	11.605	5565
11.6215	2530.8	11.6253	5563
11.6418	2539.2	11.6456	5571
11.662	2546.4	11.6659	5588
11.6823	2526	11.6862	5575
11.7025	2533.2	11.7066	5598
11.7228	2542.8	11.7269	5571
11.743	2548.8	11.7472	5573
11.7633	2546.4	11.7675	5605
11.7835	2560.8	11.7878	5580
11.8037	2562	11.8081	5568
11.824	2541.6	11.8284	5592
11.8442	2534.4	11.8488	5571
11.8645	2539.2	11.8691	5560
11.8847	2560.8	11.8894	5562
11.905	2546.4	11.9097	5569
11.9252	2540.4	11.93	5579
11.9454	2518.8	11.9503	5565
11.9657	2554.8	11.9706	5544
11.9859	2552.4	11.991	5586
12.0062	2563.2	12.0113	5573
12.0264	2552.4	12.0316	5579
12.0467	2552.4	12.0519	5569
12.0669	2553.6	12.0722	5560
12.0871	2595.6	12.0925	5570
12.1074	2540.4	12.1129	5536
12.1276	2565.6	12.1332	5548
12.1479	2558.4	12.1535	5553
12.1681	2538	12.1738	5547
12.1884	2533.2	12.1941	5550
12.2086	2554.8	12.2144	5583
12.2288	2547.6	12.2347	5534
12.2491	2538	12.2551	5576
12.2693	2532	12.2754	5562
12.2896	2542.8	12.2957	5519
12.3098	2545.2	12.316	5558
12.3301	2542.8	12.3363	5574
12.3503	2565.6	12.3566	5551
12.3705	2589.6	12.3769	5561
12.3908	2553.6	12.3973	5572
12.411	2551.2	12.4176	5554
12.4313	2568	12.4379	5584
12.4515	2545.2	12.4582	5539
12.4718	2553.6	12.4785	5552
12.492	2530.8	12.4988	5543
12.5122	2545.2	12.5192	5559
12.5325	2529.6	12.5395	5572
12.5527	2540.4	12.5598	5563
12.573	2572.8	12.5801	5558
12.5932	2548.8	12.6004	5564
12.6135	2554.8	12.6207	5540
12.6337	2554.8	12.641	5546
12.6539	2560.8	12.6614	5564
12.6742	2541.6	12.6817	5569
12.6944	2539.2	12.702	5533
12.7147	2556	12.7223	5534
12.7349	2524.8	12.7426	5534
12.7552	2559.6	12.7629	5544
12.7754	2556	12.7832	5523
12.7957	2566.8	12.8036	5552
12.8159	2520	12.8239	5540
12.8361	2539.2	12.8442	5564
12.8564	2577.6	12.8645	5533
12.8766	2547.6	12.8848	5535
12.8969	2548.8	12.9051	5527
12.9171	2542.8	12.9255	5546
12.9374	2557.2	12.9458	5566
12.9576	2538	12.9661	5533
12.9778	2533.2	12.9864	5540
12.9981	2541.6	13.0067	5556
13.0183	2535.6	13.027	5534
13.0386	2551.2	13.0473	5518
13.0588	2545.2	13.0677	5542
13.0791	2550	13.088	5526
13.0993	2546.4	13.1083	5528
13.1195	2541.6	13.1286	5520
13.1398	2540.4	13.1489	5541
13.16	2548.8	13.1692	5517
13.1803	2547.6	13.1895	5535
13.2005	2524.8	13.2099	5555
13.2208	2548.8	13.2302	5534
13.241	2535.6	13.2505	5545
13.2612	2554.8	13.2708	5536
13.2815	2546.4	13.2911	5534
13.3017	2572.8	13.3114	5532
13.322	2535.6	13.3317	5530
13.3422	2560.8	13.3521	5525
13.3625	2535.6	13.3724	5524
13.3827	2536.8	13.3927	5549
13.4029	2535.6	13.413	5537
13.4232	2529.6	13.4333	5514
13.4434	2541.6	13.4536	5524
13.4637	2535.6	13.474	5519
13.4839	2539.2	13.4943	5534
13.5042	2550	13.5146	5524
13.5244	2526	13.5349	5497
13.5446	2532	13.5552	5526
13.5649	2541.6	13.5755	5519
13.5851	2552.4	13.5958	5532
13.6054	2535.6	13.6162	5503
13.6256	2546.4	13.6365	5528
13.6459	2541.6	13.6568	5512
13.6661	2554.8	13.6771	5510
13.6863	2546.4	13.6974	5504
13.7066	2568	13.7177	5532
13.7268	2528.4	13.738	5520
13.7471	2524.8	13.7584	5502
13.7673	2551.2	13.7787	5531
13.7876	2520	13.799	5505
13.8078	2557.2	13.8193	5524
13.8281	2581.2	13.8396	5523
13.8483	2552.4	13.8599	5502
13.8685	2566.8	13.8803	5532
13.8888	2545.2	13.9006	5515
13.909	2557.2	13.9209	5527
13.9293	2539.2	13.9412	5506
13.9495	2535.6	13.9615	5542
13.9698	2534.4	13.9818	5511
13.99	2529.6	14.0021	5541
14.0102	2540.4	14.0225	5531
14.0305	2535.6	14.0428	5511
14.0507	2533.2	14.0631	5526
14.071	2540.4	14.0834	5485
14.0912	2551.2	14.1037	5515
14.1115	2542.8	14.124	5506
14.1317	2541.6	14.1443	5488
14.1519	2563.2	14.1647	5518
14.1722	2554.8	14.185	5517
14.1924	2542.8	14.2053	5539
14.2127	2545.2	14.2256	5525
14.2329	2546.4	14.2459	5530
14.2532	2533.2	14.2662	5491
14.2734	2559.6	14.2866	5508
14.2936	2558.4	14.3069	5471
14.3139	2564.4	14.3272	5510
14.3341	2547.6	14.3475	5494
14.3544	2548.8	14.3678	5507
14.3746	2545.2	14.3881	5511
14.3949	2535.6	14.4084	5494
14.4151	2529.6	14.4288	5503
14.4353	2553.6	14.4491	5504
14.4556	2557.2	14.4694	5489
14.4758	2535.6	14.4897	5501
14.4961	2524.8	14.51	5498
14.5163	2539.2	14.5303	5518
14.5366	2522.4	14.5506	5514
14.5568	2565.6	14.571	5491
14.577	2547.6	14.5913	5486
14.5973	2572.8	14.6116	5497
14.6175	2546.4	14.6319	5510
14.6378	2559.6	14.6522	5504
14.658	2548.8	14.6725	5498
14.6783	2529.6	14.6929	5519
14.6985	2562	14.7132	5506
14.7187	2541.6	14.7335	5516
14.739	2534.4	14.7538	5491
14.7592	2526	14.7741	5518
14.7795	2546.4	14.7944	5516
14.7997	2557.2	14.8147	5506
14.82	2551.2	14.8351	5495
14.8402	2540.4	14.8554	5484
14.8605	2539.2	14.8757	5489
14.8807	2553.6	14.896	5498
14.9009	2547.6	14.9163	5481
14.9212	2530.8	14.9366	5498
14.9414	2550	14.9569	5476
14.9617	2548.8	14.9773	5494
14.9819	2565.6	14.9976	5484
15.0022	2554.8	15.0179	5504
15.0224	2540.4	15.0382	5481
15.0426	2557.2	15.0585	5509
15.0629	2534.4	15.0788	5509
15.0831	2539.2	15.0991	5480
15.1034	2538	15.1195	5492
15.1236	2551.2	15.1398	5491
15.1439	2544	15.1601	5487
15.1641	2556	15.1804	5489
15.1843	2535.6	15.2007	5514
15.2046	2551.2	15.221	5499
15.2248	2539.2	15.2414	5502
15.2451	2557.2	15.2617	5497
15.2653	2516.4	15.282	5501
15.2856	2530.8	15.3023	5485
15.3058	2547.6	15.3226	5485
15.326	2532	15.3429	5510
15.3463	2538	15.3632	5489
15.3665	2533.2	15.3836	5520
15.3868	2546.4	15.4039	5482
15.407	2542.8	15.4242	5491
15.4273	2539.2	15.4445	5477
15.4475	2558.4	15.4648	5480
15.4677	2542.8	15.4851	5491
15.488	2529.6	15.5054	5487
15.5082	2534.4	15.5258	5486
15.5285	2547.6	15.5461	5475
15.5487	2526	15.5664	5480
15.569	2536.8	15.5867	5474
15.5892	2530.8	15.607	5495
15.6094	2526	15.6273	5476
15.6297	2530.8	15.6477	5479
15.6499	2548.8	15.668	5499
15.6702	2532	15.6883	5486
15.6904	2544	15.7086	5489
15.7107	2536.8	15.7289	5484
15.7309	2530.8	15.7492	5506
15.7511	2528.4	15.7695	5494
15.7714	2529.6	15.7899	5482
15.7916	2570.4	15.8102	5489
15.8119	2538	15.8305	5458
15.8321	2518.8	15.8508	5475
15.8524	2532	15.8711	5485
15.8726	2532	15.8914	5488
15.8929	2542.8	15.9117	5475
15.9131	2540.4	15.9321	5496
15.9333	2530.8	15.9524	5496
15.9536	2550	15.9727	5476
15.9738	2569.2	15.993	5499
15.9941	2516.4	16.0133	5466
16.0143	2534.4	16.0336	5473
16.0346	2564.4	16.054	5462
16.0548	2523.6	16.0743	5461
16.075	2518.8	16.0946	5449
16.0953	2527.2	16.1149	5486
16.1155	2541.6	16.1352	5452
16.1358	2535.6	16.1555	5461
16.156	2535.6	16.1758	5472
16.1763	2522.4	16.1962	5474
16.1965	2533.2	16.2165	5472
16.2167	2562	16.2368	5466
16.237	2515.2	16.2571	5458
16.2572	2550	16.2774	5475
16.2775	2518.8	16.2977	5506
16.2977	2535.6	16.318	5489
16.318	2522.4	16.3384	5459
16.3382	2574	16.3587	5478
16.3584	2527.2	16.379	5476
16.3787	2551.2	16.3993	5457
16.3989	2518.8	16.4196	5494
16.4192	2520	16.4399	5452
16.4394	2532	16.4603	5472
16.4597	2528.4	16.4806	5496
16.4799	2547.6	16.5009	5492
16.5001	2572.8	16.5212	5450
16.5204	2560.8	16.5415	5486
16.5406	2558.4	16.5618	5489
16.5609	2538	16.5821	5457
16.5811	2526	16.6025	5475
16.6014	2521.2	16.6228	5487
16.6216	2523.6	16.6431	5462
16.6418	2551.2	16.6634	5482
16.6621	2554.8	16.6837	5471
16.6823	2544	16.704	5458
16.7026	2520	16.7243	5446
16.7228	2540.4	16.7447	5462
16.7431	2510.4	16.765	5458
16.7633	2553.6	16.7853	5461
16.7835	2547.6	16.8056	5469
16.8038	2517.6	16.8259	5464
16.824	2535.6	16.8462	5444
16.8443	2559.6	16.8665	5454
16.8645	2557.2	16.8869	5460
16.8848	2527.2	16.9072	5478
16.905	2536.8	16.9275	5486
16.9253	2563.2	16.9478	5464
16.9455	2548.8	16.9681	5447
16.9657	2532	16.9884	5463
16.986	2539.2	17.0088	5447
17.0062	2546.4	17.0291	5477
17.0265	2544	17.0494	5481
17.0467	2527.2	17.0697	5466
17.067	2548.8	17.09	5453
17.0872	2538	17.1103	5460
17.1074	2546.4	17.1306	5462
17.1277	2527.2	17.151	5458
17.1479	2526	17.1713	5450
17.1682	2522.4	17.1916	5448
17.1884	2536.8	17.2119	5454
17.2087	2547.6	17.2322	5457
17.2289	2539.2	17.2525	5467
17.2491	2558.4	17.2728	5435
17.2694	2527.2	17.2932	5458
17.2896	2523.6	17.3135	5454
17.3099	2546.4	17.3338	5478
17.3301	2542.8	17.3541	5466
17.3504	2559.6	17.3744	5480
17.3706	2521.2	17.3947	5481
17.3908	2546.4	17.4151	5448
17.4111	2539.2	17.4354	5451
17.4313	2551.2	17.4557	5454
17.4516	2523.6	17.476	5472
17.4718	2528.4	17.4963	5459
17.4921	2516.4	17.5166	5467
17.5123	2535.6	17.5369	5455
17.5325	2539.2	17.5573	5429
17.5528	2536.8	17.5776	5443
17.573	2518.8	17.5979	5471
17.5933	2528.4	17.6182	5463
17.6135	2550	17.6385	5448
17.6338	2563.2	17.6588	5477
17.654	2521.2	17.6791	5446
17.6742	2520	17.6995	5446
17.6945	2529.6	17.7198	5471
17.7147	2530.8	17.7401	5452
17.735	2541.6	17.7604	5455
17.7552	2528.4	17.7807	5459
17.7755	2524.8	17.801	5461
17.7957	2548.8	17.8214	5442
17.8159	2506.8	17.8417	5455
17.8362	2534.4	17.862	5459
17.8564	2521.2	17.8823	5448
17.8767	2556	17.9026	5442
17.8969	2518.8	17.9229	5459
17.9172	2530.8	17.9432	5454
17.9374	2518.8	17.9636	5463
17.9577	2538	17.9839	5466
17.9779	2510.4	18.0042	5447
17.9981	2514	18.0245	5456
18.0184	2532	18.0448	5448
18.0386	2544	18.0651	5450
18.0589	2553.6	18.0854	5450
18.0791	2548.8	18.1058	5469
18.0994	2504.4	18.1261	5451
18.1196	2557.2	18.1464	5477
18.1398	2518.8	18.1667	5431
18.1601	2534.4	18.187	5433
18.1803	2528.4	18.2073	5446
18.2006	2535.6	18.2276	5421
18.2208	2545.2	18.248	5458
18.2411	2547.6	18.2683	5449
18.2613	2535.6	18.2886	5430
18.2815	2520	18.3089	5456
18.3018	2539.2	18.3292	5446
18.322	2560.8	18.3495	5468
18.3423	2539.2	18.3699	5438
18.3625	2522.4	18.3902	5470
18.3828	2526	18.4105	5455
18.403	2532	18.4308	5440
18.4232	2538	18.4511	5433
18.4435	2524.8	18.4714	5423
18.4637	2527.2	18.4917	5443
18.484	2509.2	18.5121	5453
18.5042	2541.6	18.5324	5443
18.5245	2536.8	18.5527	5448
18.5447	2541.6	18.573	5460
18.5649	2528.4	18.5933	5445
18.5852	2554.8	18.6136	5451
18.6054	2536.8	18.6339	5436
18.6257	2530.8	18.6543	5456
18.6459	2504.4	18.6746	5439
18.6662	2533.2	18.6949	5441
18.6864	2559.6	18.7152	5452
18.7066	2552.4	18.7355	5446
18.7269	2565.6	18.7558	5436
18.7471	2538	18.7762	5449
18.7674	2558.4	18.7965	5456
18.7876	2546.4	18.8168	5442
18.8079	2540.4	18.8371	5449
18.8281	2548.8	18.8574	5443
18.8483	2517.6	18.8777	5443
18.8686	2538	18.898	5444
18.8888	2552.4	18.9184	5464
18.9091	2528.4	18.9387	5464
18.9293	2553.6	18.959	5451
18.9496	2533.2	18.9793	5442
18.9698	2559.6	18.9996	5444
18.9901	2533.2	19.0199	5453
19.0103	2512.8	19.0402	5439
19.0305	2562	19.0606	5439
19.0508	2516.4	19.0809	5441
19.071	2523.6	19.1012	5445
19.0913	2533.2	19.1215	5435
19.1115	2534.4	19.1418	5436
19.1318	2553.6	19.1621	5418
19.152	2524.8	19.1825	5457
19.1722	2526	19.2028	5438
19.1925	2552.4	19.2231	5436
19.2127	2524.8	19.2434	5423
19.233	2528.4	19.2637	5449
19.2532	2515.2	19.284	5412
19.2735	2546.4	19.3043	5415
19.2937	2534.4	19.3247	5447
19.3139	2526	19.345	5434
19.3342	2536.8	19.3653	5441
19.3544	2526	19.3856	5433
19.3747	2535.6	19.4059	5433
19.3949	2539.2	19.4262	5461
19.4152	2536.8	19.4465	5462
19.4354	2546.4	19.4669	5432
19.4556	2541.6	19.4872	5425
19.4759	2529.6	19.5075	5428
19.4961	2527.2	19.5278	5473
19.5164	2539.2	19.5481	5419
19.5366	2529.6	19.5684	5451
19.5569	2532	19.5888	5419
19.5771	2535.6	19.6091	5435
19.5973	2529.6	19.6294	5437
19.6176	2532	19.6497	5432
19.6378	2523.6	19.67	5452
19.6581	2544	19.6903	5429
19.6783	2534.4	19.7106	5442
19.6986	2533.2	19.731	5427
19.7188	2527.2	19.7513	5459
19.739	2539.2	19.7716	5437
19.7593	2523.6	19.7919	5441
19.7795	2528.4	19.8122	5443
19.7998	2527.2	19.8325	5440
19.82	2516.4	19.8528	5453
19.8403	2533.2	19.8732	5446
19.8605	2528.4	19.8935	5450
19.8807	2520	19.9138	5441
19.901	2552.4	19.9341	5436
19.9212	2541.6	19.9544	5433
19.9415	2534.4	19.9747	5438
19.9617	2526	19.995	5447
19.982	2510.4	20.0154	5467
20.0022	2522.4	20.0357	5447
20.0225	2539.2	20.056	5441
20.0427	2516.4	20.0763	5412
20.0629	2526	20.0966	5432
20.0832	2550	20.1169	5446
20.1034	2510.4	20.1373	5435
20.1237	2520	20.1576	5439
20.1439	2521.2	20.1779	5458
20.1642	2541.6	20.1982	5450
20.1844	2540.4	20.2185	5464
20.2046	2527.2	20.2388	5448
20.2249	2541.6	20.2591	5431
20.2451	2530.8	20.2795	5434
20.2654	2536.8	20.2998	5442
20.2856	2538	20.3201	5435
20.3059	2510.4	20.3404	5429
20.3261	2523.6	20.3607	5434
20.3463	2545.2	20.381	5441
20.3666	2532	20.4013	5449
20.3868	2524.8	20.4217	5450
20.4071	2500.8	20.442	5432
20.4273	2515.2	20.4623	5458
20.4476	2532	20.4826	5444
20.4678	2493.6	20.5029	5453
20.488	2551.2	20.5232	5452
20.5083	2523.6	20.5436	5425
20.5285	2527.2	20.5639	5441
20.5488	2520	20.5842	5451
20.569	2521.2	20.6045	5457
20.5893	2544	20.6248	5457
20.6095	2532	20.6451	5442
20.6297	2534.4	20.6654	5451
20.65	2533.2	20.6858	5462
20.6702	2534.4	20.7061	5456
20.6905	2542.8	20.7264	5445
20.7107	2539.2	20.7467	5451
20.731	2522.4	20.767	5437
20.7512	2522.4	20.7873	5448
20.7714	2533.2	20.8076	5464
20.7917	2538	20.828	5489
20.8119	2530.8	20.8483	5449
20.8322	2526	20.8686	5448
20.8524	2541.6	20.8889	5448
20.8727	2539.2	20.9092	5468
20.8929	2524.8	20.9295	5459
20.9131	2547.6	20.9499	5439
20.9334	2532	20.9702	5450
20.9536	2517.6	20.9905	5466
20.9739	2533.2	21.0108	5437
20.9941	2535.6	21.0311	5445
21.0144	2540.4	21.0514	5452
21.0346	2559.6	21.0717	5450
21.0549	2557.2	21.0921	5454
21.0751	2546.4	21.1124	5440
21.0953	2533.2	21.1327	5461
21.1156	2526	21.153	5448
21.1358	2542.8	21.1733	5457
21.1561	2545.2	21.1936	5450
21.1763	2503.2	21.2139	5438
21.1966	2544	21.2343	5455
21.2168	2534.4	21.2546	5465
21.237	2535.6	21.2749	5456
21.2573	2522.4	21.2952	5467
21.2775	2516.4	21.3155	5459
21.2978	2538	21.3358	5456
21.318	2509.2	21.3562	5470
21.3383	2534.4	21.3765	5460
21.3585	2529.6	21.3968	5455
21.3787	2533.2	21.4171	5449
21.399	2520	21.4374	5472
21.4192	2533.2	21.4577	5453
21.4395	2542.8	21.478	5441
21.4597	2552.4	21.4984	5466
21.48	2538	21.5187	5499
21.5002	2533.2	21.539	5451
21.5204	2540.4	21.5593	5469
21.5407	2534.4	21.5796	5484
21.5609	2518.8	21.5999	5477
21.5812	2528.4	21.6202	5482
21.6014	2560.8	21.6406	5471
21.6217	2544	21.6609	5468
21.6419	2552.4	21.6812	5456
21.6621	2545.2	21.7015	5489
21.6824	2545.2	21.7218	5445
21.7026	2557.2	21.7421	5483
21.7229	2522.4	21.7624	5473
21.7431	2527.2	21.7828	5481
21.7634	2547.6	21.8031	5468
21.7836	2514	21.8234	5519
21.8038	2539.2	21.8437	5460
21.8241	2522.4	21.864	5475
21.8443	2546.4	21.8843	5480
21.8646	2536.8	21.9047	5476
21.8848	2540.4	21.925	5499
21.9051	2539.2	21.9453	5475
21.9253	2560.8	21.9656	5471
21.9455	2562	21.9859	5480
21.9658	2533.2	22.0062	5486
21.986	2560.8	22.0265	5467
22.0063	2548.8	22.0469	5459
22.0265	2536.8	22.0672	5484
22.0468	2527.2	22.0875	5499
22.067	2539.2	22.1078	5491
22.0873	2558.4	22.1281	5491
22.1075	2545.2	22.1484	5522
22.1277	2539.2	22.1687	5502
22.148	2533.2	22.1891	5522
22.1682	2550	22.2094	5520
22.1885	2557.2	22.2297	5522
22.2087	2536.8	22.25	5521
22.229	2550	22.2703	5542
22.2492	2566.8	22.2906	5520
22.2694	2521.2	22.311	5568
22.2897	2544	22.3313	5546
22.3099	2557.2	22.3516	5557
22.3302	2545.2	22.3719	5558
22.3504	2552.4	22.3922	5583
22.3707	2548.8	22.4125	5548
22.3909	2570.4	22.4328	5597
22.4111	2560.8	22.4532	5595
22.4314	2556	22.4735	5584
22.4516	2535.6	22.4938	5618
22.4719	2577.6	22.5141	5631
22.4921	2566.8	22.5344	5669
22.5124	2592	22.5547	5688
22.5326	2578.8	22.575	5652
22.5528	2563.2	22.5954	5719
22.5731	2600.4	22.6157	5739
22.5933	2600.4	22.636	5777
22.6136	2572.8	22.6563	5777
22.6338	2594.4	22.6766	5855
22.6541	2589.6	22.6969	5907
22.6743	2593.2	22.7173	5954
22.6945	2644.8	22.7376	5949
22.7148	2595.6	22.7579	6059
22.735	2613.6	22.7782	6161
22.7553	2624.4	22.7985	6228
22.7755	2605.2	22.8188	6263
22.7958	2637.6	22.8391	6381
22.816	2671.2	22.8595	6476
22.8362	2709.6	22.8798	6534
22.8565	2686.8	22.9001	6594
22.8767	2728.8	22.9204	6803
22.897	2702.4	22.9407	6805
22.9172	2766	22.961	6944
22.9375	2772	22.9813	6973
22.9577	2788.8	23.0017	7044
22.9779	2880	23.022	6994
22.9982	2913.6	23.0423	7002
23.0184	2942.4	23.0626	6875
23.0387	2985.6	23.0829	6921
23.0589	2983.2	23.1032	6854
23.0792	3094.8	23.1235	6753
23.0994	3246	23.1439	6701
23.1197	3320.4	23.1642	6661
23.1399	3421.2	23.1845	6660
23.1601	3477.6	23.2048	6566
23.1804	3676.8	23.2251	6561
23.2006	3832.8	23.2454	6545
23.2209	3934.8	23.2658	6549
23.2411	4092	23.2861	6501
23.2614	4314	23.3064	6469
23.2816	4291.2	23.3267	6491
23.3018	4154.4	23.347	6487
23.3221	4179.6	23.3673	6515
23.3423	3912	23.3876	6528
23.3626	3814.8	23.408	6539
23.3828	3673.2	23.4283	6613
23.4031	3627.6	23.4486	6611
23.4233	3451.2	23.4689	6697
23.4435	3397.2	23.4892	6767
23.4638	3315.6	23.5095	6799
23.484	3315.6	23.5298	6830
23.5043	3247.2	23.5502	6933
23.5245	3252	23.5705	6993
23.5448	3234	23.5908	7102
23.565	3216	23.6111	7175
23.5852	3271.2	23.6314	7171
23.6055	3260.4	23.6517	7287
23.6257	3302.4	23.6721	7346
23.646	3312	23.6924	7427
23.6662	3346.8	23.7127	7546
23.6865	3427.2	23.733	7668
23.7067	3550.8	23.7533	7656
23.7269	3592.8	23.7736	7767
23.7472	3724.8	23.7939	7760
23.7674	3835.2	23.8143	7735
23.7877	3825.6	23.8346	7743
23.8079	3819.6	23.8549	7728
23.8282	3950.4	23.8752	7701
23.8484	3771.6	23.8955	7719
23.8686	3808.8	23.9158	7613
23.8889	3766.8	23.9361	7429
23.9091	3678	23.9565	7267
23.9294	3562.8	23.9768	7168
23.9496	3595.2	23.9971	6992
23.9699	3585.6	24.0174	6766
23.9901	3579.6	24.0377	6671
24.0103	3488.4	24.058	6612
24.0306	3597.6	24.0784	6415
24.0508	3595.2	24.0987	6330
24.0711	3574.8	24.119	6220
24.0913	3644.4	24.1393	6171
24.1116	3752.4	24.1596	6105
24.1318	3801.6	24.1799	6080
24.1521	3804	24.2002	5953
24.1723	3774	24.2206	5913
24.1925	3849.6	24.2409	5884
24.2128	3912	24.2612	5863
24.233	3894	24.2815	5807
24.2533	3962.4	24.3018	5781
24.2735	3937.2	24.3221	5742
24.2938	3907.2	24.3424	5741
24.314	4018.8	24.3628	5711
24.3342	3964.8	24.3831	5680
24.3545	4011.6	24.4034	5635
24.3747	4063.2	24.4237	5660
24.395	4057.2	24.444	5625
24.4152	4022.4	24.4643	5638
24.4355	3990	24.4847	5628
24.4557	3948	24.505	5611
24.4759	3974.4	24.5253	5609
24.4962	3967.2	24.5456	5616
24.5164	3794.4	24.5659	5581
24.5367	3727.2	24.5862	5577
24.5569	3531.6	24.6065	5617
24.5772	3418.8	24.6269	5561
24.5974	3272.4	24.6472	5583
24.6176	3142.8	24.6675	5590
24.6379	3030	24.6878	5543
24.6581	2932.8	24.7081	5565
24.6784	2854.8	24.7284	5557
24.6986	2838	24.7487	5535
24.7189	2770.8	24.7691	5545
24.7391	2752.8	24.7894	5567
24.7593	2720.4	24.8097	5542
24.7796	2694	24.83	5517
24.7998	2715.6	24.8503	5519
24.8201	2678.4	24.8706	5521
24.8403	2679.6	24.8909	5500
24.8606	2641.2	24.9113	5498
24.8808	2671.2	24.9316	5515
24.901	2644.8	24.9519	5514
24.9213	2636.4	24.9722	5525
24.9415	2613.6	24.9925	5535
24.9618	2595.6	25.0128	5517
24.982	2583.6	25.0332	5500
25.0023	2598	25.0535	5520
25.0225	2589.6	25.0738	5519
25.0427	2588.4	25.0941	5516
25.063	2604	25.1144	5507
25.0832	2574	25.1347	5493
25.1035	2560.8	25.155	5503
25.1237	2595.6	25.1754	5502
25.144	2570.4	25.1957	5490
25.1642	2600.4	25.216	5499
25.1845	2605.2	25.2363	5480
25.2047	2588.4	25.2566	5494
25.2249	2602.8	25.2769	5461
25.2452	2586	25.2972	5483
25.2654	2569.2	25.3176	5487
25.2857	2604	25.3379	5467
25.3059	2584.8	25.3582	5486
25.3262	2571.6	25.3785	5492
25.3464	2580	25.3988	5479
25.3666	2548.8	25.4191	5478
25.3869	2564.4	25.4395	5474
25.4071	2557.2	25.4598	5469
25.4274	2578.8	25.4801	5502
25.4476	2583.6	25.5004	5473
25.4679	2556	25.5207	5459
25.4881	2542.8	25.541	5497
25.5083	2578.8	25.5613	5462
25.5286	2557.2	25.5817	5488
25.5488	2560.8	25.602	5504
25.5691	2556	25.6223	5475
25.5893	2562	25.6426	5470
25.6096	2545.2	25.6629	5479
25.6298	2578.8	25.6832	5469
25.65	2565.6	25.7035	5465
25.6703	2576.4	25.7239	5479
25.6905	2571.6	25.7442	5483
25.7108	2584.8	25.7645	5464
25.731	2553.6	25.7848	5482
25.7513	2570.4	25.8051	5466
25.7715	2570.4	25.8254	5461
25.7917	2551.2	25.8458	5456
25.812	2568	25.8661	5454
25.8322	2550	25.8864	5482
25.8525	2560.8	25.9067	5484
25.8727	2559.6	25.927	5456
25.893	2552.4	25.9473	5467
25.9132	2559.6	25.9676	5466
25.9334	2564.4	25.988	5475
25.9537	2551.2	26.0083	5488
25.9739	2558.4	26.0286	5472
25.9942	2566.8	26.0489	5448
26.0144	2562	26.0692	5485
26.0347	2577.6	26.0895	5449
26.0549	2568	26.1098	5473
26.0751	2556	26.1302	5471
26.0954	2553.6	26.1505	5465
26.1156	2558.4	26.1708	5452
26.1359	2584.8	26.1911	5459
26.1561	2551.2	26.2114	5490
26.1764	2538	26.2317	5464
26.1966	2575.2	26.2521	5472
26.2169	2551.2	26.2724	5433
26.2371	2536.8	26.2927	5484
26.2573	2575.2	26.313	5465
26.2776	2560.8	26.3333	5478
26.2978	2605.2	26.3536	5486
26.3181	2540.4	26.3739	5461
26.3383	2546.4	26.3943	5450
26.3586	2550	26.4146	5496
26.3788	2571.6	26.4349	5487
26.399	2577.6	26.4552	5500
26.4193	2574	26.4755	5453
26.4395	2584.8	26.4958	5458
26.4598	2572.8	26.5161	5470
26.48	2574	26.5365	5491
26.5003	2607.6	26.5568	5463
26.5205	2584.8	26.5771	5487
26.5407	2568	26.5974	5491
26.561	2595.6	26.6177	5445
26.5812	2582.4	26.638	5478
26.6015	2601.6	26.6583	5467
26.6217	2622	26.6787	5466
26.642	2607.6	26.699	5441
26.6622	2658	26.7193	5450
26.6824	2680.8	26.7396	5496
26.7027	2667.6	26.7599	5462
26.7229	2697.6	26.7802	5455
26.7432	2667.6	26.8006	5476
26.7634	2662.8	26.8209	5455
26.7837	2706	26.8412	5466
26.8039	2679.6	26.8615	5452
26.8241	2685.6	26.8818	5455
26.8444	2696.4	26.9021	5459
26.8646	2702.4	26.9224	5462
26.8849	2654.4	26.9428	5432
26.9051	2616	26.9631	5445
26.9254	2602.8	26.9834	5470
26.9456	2605.2	27.0037	5452
26.9658	2592	27.024	5447
26.9861	2565.6	27.0443	5458
27.0063	2584.8	27.0646	5458
27.0266	2568	27.085	5455
27.0468	2581.2	27.1053	5452
27.0671	2547.6	27.1256	5446
27.0873	2560.8	27.1459	5460
27.1075	2574	27.1662	5473
27.1278	2542.8	27.1865	5429
27.148	2544	27.2069	5452
27.1683	2548.8	27.2272	5435
27.1885	2571.6	27.2475	5458
27.2088	2551.2	27.2678	5456
27.229	2559.6	27.2881	5447
27.2493	2551.2	27.3084	5453
27.2695	2553.6	27.3287	5440
27.2897	2560.8	27.3491	5461
27.31	2540.4	27.3694	5447
27.3302	2544	27.3897	5477
27.3505	2557.2	27.41	5452
27.3707	2545.2	27.4303	5459
27.391	2541.6	27.4506	5468
27.4112	2536.8	27.4709	5464
27.4314	2533.2	27.4913	5422
27.4517	2546.4	27.5116	5453
27.4719	2520	27.5319	5450
27.4922	2546.4	27.5522	5443
27.5124	2532	27.5725	5447
27.5327	2520	27.5928	5455
27.5529	2539.2	27.6132	5459
27.5731	2529.6	27.6335	5448
27.5934	2529.6	27.6538	5472
27.6136	2527.2	27.6741	5448
27.6339	2553.6	27.6944	5453
27.6541	2527.2	27.7147	5465
27.6744	2529.6	27.735	5467
27.6946	2516.4	27.7554	5444
27.7148	2546.4	27.7757	5468
27.7351	2544	27.796	5487
27.7553	2522.4	27.8163	5473
27.7756	2524.8	27.8366	5454
27.7958	2532	27.8569	5441
27.8161	2533.2	27.8772	5473
27.8363	2518.8	27.8976	5475
27.8565	2529.6	27.9179	5476
27.8768	2522.4	27.9382	5453
27.897	2534.4	27.9585	5478
27.9173	2542.8	27.9788	5459
27.9375	2548.8	27.9991	5476
27.9578	2508	28.0195	5477
27.978	2539.2	28.0398	5501
27.9982	2518.8	28.0601	5510
28.0185	2564.4	28.0804	5490
28.0387	2534.4	28.1007	5482
28.059	2541.6	28.121	5485
28.0792	2548.8	28.1413	5501
28.0995	2538	28.1617	5515
28.1197	2575.2	28.182	5506
28.1399	2556	28.2023	5524
28.1602	2574	28.2226	5492
28.1804	2568	28.2429	5511
28.2007	2547.6	28.2632	5551
28.2209	2553.6	28.2835	5546
28.2412	2563.2	28.3039	5563
28.2614	2551.2	28.3242	5598
28.2817	2577.6	28.3445	5585
28.3019	2563.2	28.3648	5595
28.3221	2554.8	28.3851	5595
28.3424	2572.8	28.4054	5614
28.3626	2554.8	28.4257	5636
28.3829	2600.4	28.4461	5627
28.4031	2624.4	28.4664	5631
28.4234	2581.2	28.4867	5668
28.4436	2607.6	28.507	5665
28.4638	2619.6	28.5273	5650
28.4841	2625.6	28.5476	5719
28.5043	2599.2	28.568	5732
28.5246	2613.6	28.5883	5711
28.5448	2634	28.6086	5740
28.5651	2656.8	28.6289	5747
28.5853	2664	28.6492	5727
28.6055	2684.4	28.6695	5753
28.6258	2674.8	28.6898	5718
28.646	2678.4	28.7102	5721
28.6663	2710.8	28.7305	5722
28.6865	2714.4	28.7508	5689
28.7068	2719.2	28.7711	5698
28.727	2743.2	28.7914	5664
28.7472	2772	28.8117	5649
28.7675	2766	28.832	5633
28.7877	2802	28.8524	5619
28.808	2748	28.8727	5599
28.8282	2838	28.893	5569
28.8485	2799.6	28.9133	5585
28.8687	2833.2	28.9336	5544
28.8889	2848.8	28.9539	5565
28.9092	2866.8	28.9743	5553
28.9294	2844	28.9946	5533
28.9497	2830.8	29.0149	5530
28.9699	2854.8	29.0352	5525
28.9902	2850	29.0555	5536
29.0104	2817.6	29.0758	5511
29.0306	2870.4	29.0961	5509
29.0509	2811.6	29.1165	5467
29.0711	2787.6	29.1368	5493
29.0914	2830.8	29.1571	5492
29.1116	2805.6	29.1774	5484
29.1319	2762.4	29.1977	5448
29.1521	2764.8	29.218	5483
29.1723	2714.4	29.2383	5442
29.1926	2726.4	29.2587	5451
29.2128	2709.6	29.279	5452
29.2331	2664	29.2993	5465
29.2533	2658	29.3196	5479
29.2736	2677.2	29.3399	5460
29.2938	2684.4	29.3602	5446
29.314	2614.8	29.3806	5443
29.3343	2614.8	29.4009	5488
29.3545	2622	29.4212	5436
29.3748	2586	29.4415	5458
29.395	2606.4	29.4618	5457
29.4153	2557.2	29.4821	5424
29.4355	2580	29.5024	5446
29.4558	2566.8	29.5228	5422
29.476	2575.2	29.5431	5462
29.4962	2563.2	29.5634	5430
29.5165	2568	29.5837	5442
29.5367	2576.4	29.604	5426
29.557	2520	29.6243	5450
29.5772	2547.6	29.6446	5436
29.5975	2545.2	29.665	5434
29.6177	2565.6	29.6853	5420
29.6379	2552.4	29.7056	5441
29.6582	2542.8	29.7259	5429
29.6784	2528.4	29.7462	5403
29.6987	2526	29.7665	5433
29.7189	2552.4	29.7868	5442
29.7392	2557.2	29.8072	5453
29.7594	2500.8	29.8275	5432
29.7796	2536.8	29.8478	5451
29.7999	2533.2	29.8681	5446
29.8201	2514	29.8884	5436
29.8404	2520	29.9087	5424
29.8606	2539.2	29.9291	5435
29.8809	2535.6	29.9494	5415
29.9011	2526	29.9697	5437
29.9213	2535.6	29.99	5439
29.9416	2533.2	30.0103	5431
29.9618	2503.2	30.0306	5445
29.9821	2533.2	30.0509	5430
30.0023	2552.4	30.0713	5432
30.0226	2512.8	30.0916	5411
30.0428	2528.4	30.1119	5439
30.063	2505.6	30.1322	5424
30.0833	2518.8	30.1525	5446
30.1035	2540.4	30.1728	5455
30.1238	2535.6	30.1931	5410
30.144	2535.6	30.2135	5411
30.1643	2535.6	30.2338	5420
30.1845	2514	30.2541	5407
30.2047	2506.8	30.2744	5409
30.225	2493.6	30.2947	5421
30.2452	2506.8	30.315	5430
30.2655	2499.6	30.3354	5414
30.2857	2505.6	30.3557	5425
30.306	2517.6	30.376	5440
30.3262	2508	30.3963	5431
30.3464	2524.8	30.4166	5436
30.3667	2497.2	30.4369	5428
30.3869	2504.4	30.4572	5441
30.4072	2508	30.4776	5424
30.4274	2536.8	30.4979	5421
30.4477	2539.2	30.5182	5423
30.4679	2505.6	30.5385	5416
30.4882	2515.2	30.5588	5425
30.5084	2496	30.5791	5415
30.5286	2520	30.5994	5413
30.5489	2523.6	30.6198	5409
30.5691	2530.8	30.6401	5415
30.5894	2504.4	30.6604	5428
30.6096	2497.2	30.6807	5423
30.6299	2506.8	30.701	5414
30.6501	2511.6	30.7213	5410
30.6703	2508	30.7417	5425
30.6906	2518.8	30.762	5413
30.7108	2506.8	30.7823	5402
30.7311	2524.8	30.8026	5416
30.7513	2496	30.8229	5415
30.7716	2506.8	30.8432	5413
30.7918	2522.4	30.8635	5410
30.812	2522.4	30.8839	5413
30.8323	2500.8	30.9042	5414
30.8525	2523.6	30.9245	5406
30.8728	2484	30.9448	5418
30.893	2499.6	30.9651	5403
30.9133	2499.6	30.9854	5407
30.9335	2488.8	31.0057	5424
30.9537	2497.2	31.0261	5428
30.974	2508	31.0464	5416
30.9942	2482.8	31.0667	5422
31.0145	2512.8	31.087	5425
31.0347	2500.8	31.1073	5422
31.055	2502	31.1276	5408
31.0752	2503.2	31.148	5416
31.0954	2512.8	31.1683	5421
31.1157	2497.2	31.1886	5418
31.1359	2502	31.2089	5417
31.1562	2512.8	31.2292	5413
31.1764	2505.6	31.2495	5430
31.1967	2498.4	31.2698	5423
31.2169	2514	31.2902	5437
31.2371	2486.4	31.3105	5434
31.2574	2506.8	31.3308	5417
31.2776	2509.2	31.3511	5413
31.2979	2514	31.3714	5414
31.3181	2496	31.3917	5430
31.3384	2509.2	31.412	5410
31.3586	2517.6	31.4324	5434
31.3788	2497.2	31.4527	5433
31.3991	2520	31.473	5413
31.4193	2521.2	31.4933	5413
31.4396	2505.6	31.5136	5425
31.4598	2515.2	31.5339	5408
31.4801	2504.4	31.5542	5427
31.5003	2502	31.5746	5433
31.5206	2502	31.5949	5446
31.5408	2511.6	31.6152	5416
31.561	2514	31.6355	5422
31.5813	2481.6	31.6558	5448
31.6015	2502	31.6761	5418
31.6218	2506.8	31.6965	5442
31.642	2516.4	31.7168	5444
31.6623	2522.4	31.7371	5427
31.6825	2512.8	31.7574	5439
31.7027	2516.4	31.7777	5423
31.723	2517.6	31.798	5431
31.7432	2510.4	31.8183	5435
31.7635	2505.6	31.8387	5424
31.7837	2504.4	31.859	5425
31.804	2504.4	31.8793	5435
31.8242	2497.2	31.8996	5421
31.8444	2497.2	31.9199	5427
31.8647	2486.4	31.9402	5432
31.8849	2500.8	31.9605	5448
31.9052	2502	31.9809	5443
31.9254	2504.4	32.0012	5443
31.9457	2505.6	32.0215	5431
31.9659	2523.6	32.0418	5413
31.9861	2509.2	32.0621	5428
32.0064	2518.8	32.0824	5424
32.0266	2523.6	32.1028	5453
32.0469	2516.4	32.1231	5423
32.0671	2515.2	32.1434	5447
32.0874	2522.4	32.1637	5437
32.1076	2504.4	32.184	5438
32.1278	2522.4	32.2043	5431
32.1481	2523.6	32.2246	5450
32.1683	2514	32.245	5463
32.1886	2502	32.2653	5477
32.2088	2508	32.2856	5490
32.2291	2515.2	32.3059	5460
32.2493	2521.2	32.3262	5461
32.2695	2512.8	32.3465	5479
32.2898	2514	32.3668	5471
32.31	2510.4	32.3872	5502
32.3303	2520	32.4075	5476
32.3505	2530.8	32.4278	5471
32.3708	2504.4	32.4481	5470
32.391	2532	32.4684	5483
32.4112	2528.4	32.4887	5479
32.4315	2540.4	32.5091	5485
32.4517	2521.2	32.5294	5495
32.472	2542.8	32.5497	5468
32.4922	2545.2	32.57	5527
32.5125	2534.4	32.5903	5496
32.5327	2532	32.6106	5515
32.553	2540.4	32.6309	5513
32.5732	2520	32.6513	5527
32.5934	2545.2	32.6716	5524
32.6137	2504.4	32.6919	5543
32.6339	2539.2	32.7122	5549
32.6542	2541.6	32.7325	5580
32.6744	2548.8	32.7528	5584
32.6947	2560.8	32.7731	5569
32.7149	2557.2	32.7935	5600
32.7351	2533.2	32.8138	5624
32.7554	2562	32.8341	5635
32.7756	2548.8	32.8544	5637
32.7959	2550	32.8747	5661
32.8161	2564.4	32.895	5658
32.8364	2565.6	32.9154	5698
32.8566	2560.8	32.9357	5772
32.8768	2570.4	32.956	5763
32.8971	2575.2	32.9763	5798
32.9173	2587.2	32.9966	5837
32.9376	2577.6	33.0169	5882
32.9578	2588.4	33.0372	5906
32.9781	2602.8	33.0576	5928
32.9983	2623.2	33.0779	5977
33.0185	2640	33.0982	6036
33.0388	2670	33.1185	6047
33.059	2658	33.1388	6117
33.0793	2672.4	33.1591	6185
33.0995	2737.2	33.1794	6185
33.1198	2702.4	33.1998	6285
33.14	2733.6	33.2201	6297
33.1602	2706	33.2404	6363
33.1805	2760	33.2607	6424
33.2007	2776.8	33.281	6488
33.221	2858.4	33.3013	6485
33.2412	2844	33.3216	6500
33.2615	2880	33.342	6593
33.2817	2883.6	33.3623	6586
33.3019	2923.2	33.3826	6582
33.3222	2994	33.4029	6578
33.3424	3060	33.4232	6562
33.3627	3124.8	33.4435	6621
33.3829	3092.4	33.4639	6537
33.4032	3181.2	33.4842	6535
33.4234	3175.2	33.5045	6502
33.4436	3192	33.5248	6407
33.4639	3152.4	33.5451	6463
33.4841	3150	33.5654	6356
33.5044	3165.6	33.5857	6323
33.5246	3183.6	33.6061	6288
33.5449	3144	33.6264	6289
33.5651	3154.8	33.6467	6254
33.5854	3196.8	33.667	6186
33.6056	3133.2	33.6873	6176
33.6258	3115.2	33.7076	6186
33.6461	3162	33.7279	6146
33.6663	3141.6	33.7483	6074
33.6866	3192	33.7686	6125
33.7068	3184.8	33.7889	6064
33.7271	3247.2	33.8092	6147
33.7473	3188.4	33.8295	6130
33.7675	3220.8	33.8498	6114
33.7878	3208.8	33.8702	6062
33.808	3211.2	33.8905	6135
33.8283	3224.4	33.9108	6100
33.8485	3252	33.9311	6090
33.8688	3158.4	33.9514	6097
33.889	3187.2	33.9717	6048
33.9092	3252	33.992	6033
33.9295	3210	34.0124	6041
33.9497	3216	34.0327	6008
33.97	3236.4	34.053	5949
33.9902	3225.6	34.0733	5915
34.0105	3285.6	34.0936	5899
34.0307	3246	34.1139	5877
34.0509	3249.6	34.1342	5793
34.0712	3286.8	34.1546	5779
34.0914	3292.8	34.1749	5744
34.1117	3276	34.1952	5750
34.1319	3296.4	34.2155	5734
34.1522	3261.6	34.2358	5705
34.1724	3363.6	34.2561	5667
34.1926	3325.2	34.2765	5668
34.2129	3326.4	34.2968	5638
34.2331	3379.2	34.3171	5631
34.2534	3343.2	34.3374	5580
34.2736	3352.8	34.3577	5562
34.2939	3283.2	34.378	5542
34.3141	3328.8	34.3983	5549
34.3343	3274.8	34.4187	5532
34.3546	3243.6	34.439	5522
34.3748	3180	34.4593	5507
34.3951	3082.8	34.4796	5512
34.4153	3088.8	34.4999	5516
34.4356	2968.8	34.5202	5492
34.4558	2914.8	34.5405	5481
34.476	2934	34.5609	5488
34.4963	2851.2	34.5812	5476
34.5165	2802	34.6015	5470
34.5368	2808	34.6218	5480
34.557	2797.2	34.6421	5490
34.5773	2767.2	34.6624	5483
34.5975	2704.8	34.6827	5450
34.6178	2697.6	34.7031	5473
34.638	2697.6	34.7234	5463
34.6582	2676	34.7437	5462
34.6785	2679.6	34.764	5464
34.6987	2685.6	34.7843	5456
34.719	2661.6	34.8046	5425
34.7392	2678.4	34.825	5440
34.7595	2647.2	34.8453	5453
34.7797	2661.6	34.8656	5421
34.7999	2604	34.8859	5448
34.8202	2614.8	34.9062	5431
34.8404	2616	34.9265	5419
34.8607	2599.2	34.9468	5422
34.8809	2624.4	34.9672	5436
34.9012	2616	34.9875	5439
34.9214	2618.4	35.0078	5417
34.9416	2589.6	35.0281	5436
34.9619	2584.8	35.0484	5434
34.9821	2586	35.0687	5437
35.0024	2566.8	35.089	5409
35.0226	2559.6	35.1094	5421
35.0429	2582.4	35.1297	5430
35.0631	2583.6	35.15	5404
35.0833	2570.4	35.1703	5445
35.1036	2564.4	35.1906	5405
35.1238	2541.6	35.2109	5413
35.1441	2560.8	35.2313	5420
35.1643	2544	35.2516	5427
35.1846	2548.8	35.2719	5405
35.2048	2586	35.2922	5388
35.225	2548.8	35.3125	5421
35.2453	2539.2	35.3328	5392
35.2655	2544	35.3531	5410
35.2858	2550	35.3735	5388
35.306	2558.4	35.3938	5402
35.3263	2546.4	35.4141	5419
35.3465	2563.2	35.4344	5406
35.3667	2552.4	35.4547	5394
35.387	2554.8	35.475	5406
35.4072	2559.6	35.4953	5402
35.4275	2557.2	35.5157	5386
35.4477	2553.6	35.536	5418
35.468	2560.8	35.5563	5397
35.4882	2550	35.5766	5402
35.5084	2558.4	35.5969	5397
35.5287	2600.4	35.6172	5396
35.5489	2560.8	35.6376	5404
35.5692	2580	35.6579	5400
35.5894	2586	35.6782	5396
35.6097	2599.2	35.6985	5399
35.6299	2548.8	35.7188	5385
35.6502	2582.4	35.7391	5406
35.6704	2581.2	35.7594	5388
35.6906	2584.8	35.7798	5398
35.7109	2600.4	35.8001	5394
35.7311	2588.4	35.8204	5390
35.7514	2592	35.8407	5399
35.7716	2563.2	35.861	5415
35.7919	2560.8	35.8813	5391
35.8121	2563.2	35.9016	5383
35.8323	2557.2	35.922	5405
35.8526	2554.8	35.9423	5391
35.8728	2554.8	35.9626	5396
35.8931	2548.8	35.9829	5391
35.9133	2536.8	36.0032	5402
35.9336	2532	36.0235	5407
35.9538	2563.2	36.0439	5386
35.974	2530.8	36.0642	5389
35.9943	2552.4	36.0845	5387
36.0145	2504.4	36.1048	5392
36.0348	2529.6	36.1251	5382
36.055	2521.2	36.1454	5395
36.0753	2535.6	36.1657	5383
36.0955	2528.4	36.1861	5394
36.1157	2522.4	36.2064	5387
36.136	2527.2	36.2267	5397
36.1562	2499.6	36.247	5369
36.1765	2512.8	36.2673	5393
36.1967	2521.2	36.2876	5394
36.217	2503.2	36.3079	5379
36.2372	2518.8	36.3283	5408
36.2574	2522.4	36.3486	5393
36.2777	2528.4	36.3689	5374
36.2979	2508	36.3892	5378
36.3182	2509.2	36.4095	5390
36.3384	2505.6	36.4298	5401
36.3587	2511.6	36.4501	5394
36.3789	2520	36.4705	5380
36.3991	2496	36.4908	5375
36.4194	2520	36.5111	5390
36.4396	2510.4	36.5314	5377
36.4599	2510.4	36.5517	5374
36.4801	2515.2	36.572	5396
36.5004	2502	36.5924	5380
36.5206	2504.4	36.6127	5383
36.5408	2500.8	36.633	5381
36.5611	2511.6	36.6533	5368
36.5813	2502	36.6736	5377
36.6016	2498.4	36.6939	5365
36.6218	2502	36.7142	5389
36.6421	2530.8	36.7346	5376
36.6623	2506.8	36.7549	5385
36.6826	2491.2	36.7752	5375
36.7028	2524.8	36.7955	5377
36.723	2510.4	36.8158	5381
36.7433	2512.8	36.8361	5378
36.7635	2518.8	36.8564	5379
36.7838	2505.6	36.8768	5382
36.804	2512.8	36.8971	5398
36.8243	2487.6	36.9174	5386
36.8445	2498.4	36.9377	5390
36.8647	2503.2	36.958	5386
36.885	2510.4	36.9783	5372
36.9052	2502	36.9987	5374
36.9255	2497.2	37.019	5394
36.9457	2524.8	37.0393	5369
36.966	2504.4	37.0596	5368
36.9862	2498.4	37.0799	5372
37.0064	2515.2	37.1002	5376
37.0267	2512.8	37.1205	5366
37.0469	2511.6	37.1409	5366
37.0672	2511.6	37.1612	5382
37.0874	2506.8	37.1815	5357
37.1077	2490	37.2018	5381
37.1279	2496	37.2221	5376
37.1481	2498.4	37.2424	5386
37.1684	2490	37.2627	5376
37.1886	2493.6	37.2831	5379
37.2089	2512.8	37.3034	5380
37.2291	2486.4	37.3237	5381
37.2494	2505.6	37.344	5372
37.2696	2504.4	37.3643	5385
37.2898	2492.4	37.3846	5373
37.3101	2490	37.405	5358
37.3303	2503.2	37.4253	5368
37.3506	2508	37.4456	5366
37.3708	2505.6	37.4659	5379
37.3911	2486.4	37.4862	5353
37.4113	2482.8	37.5065	5382
37.4315	2488.8	37.5268	5381
37.4518	2491.2	37.5472	5371
37.472	2506.8	37.5675	5355
37.4923	2498.4	37.5878	5374
37.5125	2485.2	37.6081	5382
37.5328	2505.6	37.6284	5371
37.553	2520	37.6487	5374
37.5732	2476.8	37.669	5359
37.5935	2486.4	37.6894	5375
37.6137	2491.2	37.7097	5369
37.634	2499.6	37.73	5387
37.6542	2494.8	37.7503	5376
37.6745	2494.8	37.7706	5373
37.6947	2486.4	37.7909	5369
37.715	2484	37.8113	5375
37.7352	2484	37.8316	5358
37.7554	2504.4	37.8519	5372
37.7757	2499.6	37.8722	5361
37.7959	2491.2	37.8925	5374
37.8162	2486.4	37.9128	5370
37.8364	2504.4	37.9331	5373
37.8567	2499.6	37.9535	5373
37.8769	2485.2	37.9738	5368
37.8971	2504.4	37.9941	5364
37.9174	2502	38.0144	5371
37.9376	2498.4	38.0347	5370
37.9579	2485.2	38.055	5373
37.9781	2468.4	38.0753	5385
37.9984	2499.6	38.0957	5368
38.0186	2492.4	38.116	5347
38.0388	2496	38.1363	5367
38.0591	2487.6	38.1566	5365
38.0793	2488.8	38.1769	5371
38.0996	2494.8	38.1972	5353
38.1198	2496	38.2175	5377
38.1401	2479.2	38.2379	5354
38.1603	2496	38.2582	5347
38.1805	2475.6	38.2785	5367
38.2008	2487.6	38.2988	5364
38.221	2486.4	38.3191	5363
38.2413	2475.6	38.3394	5374
38.2615	2479.2	38.3598	5371
38.2818	2498.4	38.3801	5351
38.302	2472	38.4004	5371
38.3222	2478	38.4207	5374
38.3425	2485.2	38.441	5385
38.3627	2488.8	38.4613	5377
38.383	2473.2	38.4816	5367
38.4032	2475.6	38.502	5381
38.4235	2485.2	38.5223	5372
38.4437	2500.8	38.5426	5384
38.4639	2485.2	38.5629	5382
38.4842	2474.4	38.5832	5367
38.5044	2494.8	38.6035	5372
38.5247	2467.2	38.6238	5374
38.5449	2475.6	38.6442	5367
38.5652	2490	38.6645	5365
38.5854	2486.4	38.6848	5385
38.6056	2486.4	38.7051	5381
38.6259	2476.8	38.7254	5375
38.6461	2480.4	38.7457	5374
38.6664	2504.4	38.7661	5369
38.6866	2475.6	38.7864	5383
38.7069	2476.8	38.8067	5384
38.7271	2490	38.827	5366
38.7474	2484	38.8473	5370
38.7676	2481.6	38.8676	5374
38.7878	2481.6	38.8879	5378
38.8081	2486.4	38.9083	5377
38.8283	2486.4	38.9286	5375
38.8486	2496	38.9489	5377
38.8688	2484	38.9692	5376
38.8891	2478	38.9895	5372
38.9093	2490	39.0098	5380
38.9295	2484	39.0301	5378
38.9498	2500.8	39.0505	5367
38.97	2467.2	39.0708	5355
38.9903	2478	39.0911	5375
39.0105	2484	39.1114	5398
39.0308	2488.8	39.1317	5383
39.051	2482.8	39.152	5360
39.0712	2479.2	39.1724	5374
39.0915	2503.2	39.1927	5370
39.1117	2487.6	39.213	5375
39.132	2497.2	39.2333	5377
39.1522	2500.8	39.2536	5376
39.1725	2498.4	39.2739	5376
39.1927	2475.6	39.2942	5371
39.2129	2479.2	39.3146	5370
39.2332	2481.6	39.3349	5382
39.2534	2497.2	39.3552	5380
39.2737	2497.2	39.3755	5375
39.2939	2474.4	39.3958	5387
39.3142	2493.6	39.4161	5364
39.3344	2496	39.4364	5379
39.3546	2491.2	39.4568	5375
39.3749	2511.6	39.4771	5353
39.3951	2499.6	39.4974	5373
39.4154	2492.4	39.5177	5369
39.4356	2491.2	39.538	5374
39.4559	2515.2	39.5583	5382
39.4761	2512.8	39.5786	5365
39.4963	2506.8	39.599	5368
39.5166	2496	39.6193	5385
39.5368	2504.4	39.6396	5377
39.5571	2502	39.6599	5385
39.5773	2490	39.6802	5380
39.5976	2480.4	39.7005	5370
39.6178	2472	39.7209	5374
39.638	2486.4	39.7412	5373
39.6583	2479.2	39.7615	5389
39.6785	2508	39.7818	5375
39.6988	2500.8	39.8021	5380
39.719	2482.8	39.8224	5370
39.7393	2487.6	39.8427	5382
39.7595	2508	39.8631	5371
39.7798	2492.4	39.8834	5368
39.8	2499.6	39.9037	5373
39.8202	2498.4	39.924	5385
39.8405	2478	39.9443	5380
39.8607	2504.4	39.9646	5367
39.881	2482.8	39.9849	5390
39.9012	2503.2	40.0053	5374
39.9215	2498.4	40.0256	5392
39.9417	2490	40.0459	5383
39.9619	2486.4	40.0662	5376
39.9822	2488.8	40.0865	5381
40.0024	2482.8	40.1068	5385
40.0227	2490	40.1272	5380
40.0429	2502	40.1475	5356
40.0632	2503.2	40.1678	5384
40.0834	2484	40.1881	5384
40.1036	2500.8	40.2084	5378
40.1239	2496	40.2287	5384
40.1441	2488.8	40.249	5398
40.1644	2487.6	40.2694	5386
40.1846	2490	40.2897	5385
40.2049	2490	40.31	5373
40.2251	2488.8	40.3303	5387
40.2453	2500.8	40.3506	5396
40.2656	2486.4	40.3709	5391
40.2858	2499.6	40.3912	5376
40.3061	2499.6	40.4116	5380
40.3263	2498.4	40.4319	5403
40.3466	2506.8	40.4522	5398
40.3668	2506.8	40.4725	5397
40.387	2475.6	40.4928	5401
40.4073	2496	40.5131	5399
40.4275	2502	40.5335	5397
40.4478	2497.2	40.5538	5386
40.468	2482.8	40.5741	5414
40.4883	2497.2	40.5944	5408
40.5085	2512.8	40.6147	5396
40.5287	2487.6	40.635	5406
40.549	2504.4	40.6553	5408
40.5692	2499.6	40.6757	5400
40.5895	2520	40.696	5424
40.6097	2491.2	40.7163	5418
40.63	2524.8	40.7366	5418
40.6502	2504.4	40.7569	5424
40.6704	2504.4	40.7772	5410
40.6907	2498.4	40.7975	5438
40.7109	2494.8	40.8179	5438
40.7312	2512.8	40.8382	5426
40.7514	2518.8	40.8585	5445
40.7717	2534.4	40.8788	5445
40.7919	2515.2	40.8991	5474
40.8122	2524.8	40.9194	5460
40.8324	2492.4	40.9398	5469
40.8526	2518.8	40.9601	5464
40.8729	2499.6	40.9804	5502
40.8931	2534.4	41.0007	5486
40.9134	2508	41.021	5514
40.9336	2512.8	41.0413	5516
40.9539	2530.8	41.0616	5518
40.9741	2521.2	41.082	5518
40.9943	2517.6	41.1023	5557
41.0146	2524.8	41.1226	5573
41.0348	2526	41.1429	5559
41.0551	2545.2	41.1632	5572
41.0753	2552.4	41.1835	5561
41.0956	2532	41.2038	5586
41.1158	2541.6	41.2242	5570
41.136	2553.6	41.2445	5601
41.1563	2539.2	41.2648	5611
41.1765	2539.2	41.2851	5625
41.1968	2535.6	41.3054	5651
41.217	2539.2	41.3257	5659
41.2373	2552.4	41.346	5670
41.2575	2557.2	41.3664	5669
41.2777	2553.6	41.3867	5606
41.298	2551.2	41.407	5660
41.3182	2574	41.4273	5676
41.3385	2570.4	41.4476	5700
41.3587	2582.4	41.4679	5635
41.379	2558.4	41.4883	5671
41.3992	2574	41.5086	5689
41.4194	2565.6	41.5289	5630
41.4397	2593.2	41.5492	5616
41.4599	2616	41.5695	5613
41.4802	2588.4	41.5898	5634
41.5004	2607.6	41.6101	5581
41.5207	2623.2	41.6305	5609
41.5409	2624.4	41.6508	5586
41.5611	2665.2	41.6711	5548
41.5814	2667.6	41.6914	5553
41.6016	2662.8	41.7117	5525
41.6219	2661.6	41.732	5534
41.6421	2624.4	41.7523	5528
41.6624	2686.8	41.7727	5508
41.6826	2691.6	41.793	5500
41.7028	2714.4	41.8133	5516
41.7231	2691.6	41.8336	5482
41.7433	2710.8	41.8539	5479
41.7636	2708.4	41.8742	5479
41.7838	2684.4	41.8946	5452
41.8041	2704.8	41.9149	5456
41.8243	2720.4	41.9352	5458
41.8446	2734.8	41.9555	5428
41.8648	2674.8	41.9758	5430
41.885	2733.6	41.9961	5411
41.9053	2709.6	42.0164	5405
41.9255	2721.6	42.0368	5412
41.9458	2716.8	42.0571	5407
41.966	2698.8	42.0774	5413
41.9863	2707.2	42.0977	5422
42.0065	2720.4	42.118	5398
42.0267	2700	42.1383	5420
42.047	2682	42.1586	5377
42.0672	2692.8	42.179	5396
42.0875	2659.2	42.1993	5401
42.1077	2671.2	42.2196	5398
42.128	2648.4	42.2399	5405
42.1482	2624.4	42.2602	5387
42.1684	2629.2	42.2805	5402
42.1887	2646	42.3009	5392
42.2089	2608.8	42.3212	5387
42.2292	2611.2	42.3415	5390
42.2494	2632.8	42.3618	5382
42.2697	2570.4	42.3821	5372
42.2899	2587.2	42.4024	5383
42.3101	2581.2	42.4227	5379
42.3304	2566.8	42.4431	5369
42.3506	2572.8	42.4634	5370
42.3709	2586	42.4837	5377
42.3911	2559.6	42.504	5383
42.4114	2560.8	42.5243	5381
42.4316	2548.8	42.5446	5369
42.4518	2553.6	42.5649	5387
42.4721	2533.2	42.5853	5377
42.4923	2522.4	42.6056	5375
42.5126	2514	42.6259	5380
42.5328	2524.8	42.6462	5364
42.5531	2529.6	42.6665	5379
42.5733	2528.4	42.6868	5372
42.5935	2517.6	42.7072	5370
42.6138	2511.6	42.7275	5367
42.634	2506.8	42.7478	5377
42.6543	2497.2	42.7681	5387
42.6745	2510.4	42.7884	5376
42.6948	2509.2	42.8087	5372
42.715	2503.2	42.829	5377
42.7352	2494.8	42.8494	5365
42.7555	2508	42.8697	5365
42.7757	2504.4	42.89	5383
42.796	2512.8	42.9103	5374
42.8162	2479.2	42.9306	5376
42.8365	2498.4	42.9509	5369
42.8567	2487.6	42.9712	5365
42.877	2500.8	42.9916	5364
42.8972	2508	43.0119	5365
42.9174	2502	43.0322	5371
42.9377	2498.4	43.0525	5383
42.9579	2511.6	43.0728	5373
42.9782	2502	43.0931	5372
42.9984	2494.8	43.1134	5380
43.0187	2488.8	43.1338	5378
43.0389	2506.8	43.1541	5356
43.0591	2512.8	43.1744	5357
43.0794	2497.2	43.1947	5377
43.0996	2510.4	43.215	5376
43.1199	2533.2	43.2353	5378
43.1401	2511.6	43.2557	5375
43.1604	2505.6	43.276	5359
43.1806	2500.8	43.2963	5375
43.2008	2516.4	43.3166	5387
43.2211	2526	43.3369	5377
43.2413	2533.2	43.3572	5365
43.2616	2521.2	43.3775	5365
43.2818	2530.8	43.3979	5369
43.3021	2542.8	43.4182	5368
43.3223	2533.2	43.4385	5400
43.3425	2532	43.4588	5365
43.3628	2532	43.4791	5379
43.383	2502	43.4994	5390
43.4033	2541.6	43.5197	5381
43.4235	2544	43.5401	5366
43.4438	2518.8	43.5604	5356
43.464	2540.4	43.5807	5367
43.4842	2556	43.601	5357
43.5045	2530.8	43.6213	5373
43.5247	2530.8	43.6416	5380
43.545	2529.6	43.662	5373
43.5652	2518.8	43.6823	5356
43.5855	2518.8	43.7026	5374
43.6057	2514	43.7229	5366
43.6259	2536.8	43.7432	5375
43.6462	2509.2	43.7635	5378
43.6664	2517.6	43.7838	5393
43.6867	2520	43.8042	5392
43.7069	2503.2	43.8245	5383
43.7272	2487.6	43.8448	5365
43.7474	2514	43.8651	5380
43.7676	2500.8	43.8854	5361
43.7879	2497.2	43.9057	5363
43.8081	2522.4	43.926	5373
43.8284	2504.4	43.9464	5386
43.8486	2510.4	43.9667	5376
43.8689	2524.8	43.987	5372
43.8891	2498.4	44.0073	5375
43.9094	2508	44.0276	5363
43.9296	2526	44.0479	5382
43.9498	2516.4	44.0683	5374
43.9701	2517.6	44.0886	5388
43.9903	2517.6	44.1089	5383
44.0106	2518.8	44.1292	5378
44.0308	2532	44.1495	5378
44.0511	2520	44.1698	5392
44.0713	2527.2	44.1901	5377
44.0915	2540.4	44.2105	5382
44.1118	2545.2	44.2308	5377
44.132	2553.6	44.2511	5386
44.1523	2577.6	44.2714	5380
44.1725	2577.6	44.2917	5404
44.1928	2546.4	44.312	5388
44.213	2563.2	44.3323	5379
44.2332	2556	44.3527	5408
44.2535	2550	44.373	5394
44.2737	2559.6	44.3933	5403
44.294	2599.2	44.4136	5407
44.3142	2558.4	44.4339	5401
44.3345	2568	44.4542	5388
44.3547	2586	44.4745	5393
44.3749	2580	44.4949	5402
44.3952	2541.6	44.5152	5411
44.4154	2565.6	44.5355	5412
44.4357	2559.6	44.5558	5400
44.4559	2570.4	44.5761	5414
44.4762	2548.8	44.5964	5435
44.4964	2582.4	44.6168	5416
44.5166	2547.6	44.6371	5421
44.5369	2580	44.6574	5436
44.5571	2552.4	44.6777	5417
44.5774	2548.8	44.698	5427
44.5976	2527.2	44.7183	5436
44.6179	2562	44.7386	5440
44.6381	2520	44.759	5435
44.6583	2539.2	44.7793	5401
44.6786	2551.2	44.7996	5454
44.6988	2530.8	44.8199	5451
44.7191	2542.8	44.8402	5446
44.7393	2558.4	44.8605	5454
44.7596	2542.8	44.8808	5473
44.7798	2566.8	44.9012	5483
44.8	2535.6	44.9215	5454
44.8203	2553.6	44.9418	5472
44.8405	2566.8	44.9621	5471
44.8608	2553.6	44.9824	5446
44.881	2553.6	45.0027	5485
44.9013	2554.8	45.0231	5487
44.9215	2576.4	45.0434	5484
44.9418	2559.6	45.0637	5471
44.962	2582.4	45.084	5471
44.9822	2571.6	45.1043	5477
45.0025	2570.4	45.1246	5499
45.0227	2534.4	45.1449	5492
45.043	2545.2	45.1653	5472
45.0632	2527.2	45.1856	5498
45.0835	2554.8	45.2059	5482
45.1037	2535.6	45.2262	5473
45.1239	2542.8	45.2465	5458
45.1442	2541.6	45.2668	5454
45.1644	2528.4	45.2871	5461
45.1847	2552.4	45.3075	5447
45.2049	2533.2	45.3278	5446
45.2252	2530.8	45.3481	5454
45.2454	2562	45.3684	5468
45.2656	2547.6	45.3887	5423
45.2859	2548.8	45.409	5446
45.3061	2548.8	45.4294	5430
45.3264	2553.6	45.4497	5418
45.3466	2551.2	45.47	5419
45.3669	2554.8	45.4903	5425
45.3871	2554.8	45.5106	5424
45.4073	2570.4	45.5309	5409
45.4276	2563.2	45.5512	5399
45.4478	2539.2	45.5716	5411
45.4681	2559.6	45.5919	5417
45.4883	2535.6	45.6122	5404
45.5086	2546.4	45.6325	5392
45.5288	2565.6	45.6528	5398
45.549	2556	45.6731	5394
45.5693	2566.8	45.6934	5393
45.5895	2587.2	45.7138	5385
45.6098	2578.8	45.7341	5381
45.63	2572.8	45.7544	5412
45.6503	2564.4	45.7747	5401
45.6705	2568	45.795	5405
45.6907	2582.4	45.8153	5388
45.711	2568	45.8357	5388
45.7312	2560.8	45.856	5400
45.7515	2590.8	45.8763	5380
45.7717	2569.2	45.8966	5374
45.792	2559.6	45.9169	5388
45.8122	2571.6	45.9372	5389
45.8324	2539.2	45.9575	5418
45.8527	2572.8	45.9779	5368
45.8729	2548.8	45.9982	5382
45.8932	2560.8	46.0185	5374
45.9134	2572.8	46.0388	5386
45.9337	2547.6	46.0591	5378
45.9539	2554.8	46.0794	5394
45.9741	2518.8	46.0997	5377
45.9944	2541.6	46.1201	5382
46.0146	2533.2	46.1404	5357
46.0349	2538	46.1607	5377
46.0551	2542.8	46.181	5396
46.0754	2516.4	46.2013	5389
46.0956	2514	46.2216	5381
46.1159	2539.2	46.2419	5386
46.1361	2508	46.2623	5370
46.1563	2528.4	46.2826	5376
46.1766	2526	46.3029	5392
46.1968	2515.2	46.3232	5382
46.2171	2508	46.3435	5391
46.2373	2492.4	46.3638	5398
46.2576	2484	46.3842	5385
46.2778	2496	46.4045	5375
46.298	2488.8	46.4248	5384
46.3183	2482.8	46.4451	5383
46.3385	2493.6	46.4654	5382
46.3588	2487.6	46.4857	5400
46.379	2482.8	46.506	5387
46.3993	2503.2	46.5264	5379
46.4195	2481.6	46.5467	5385
46.4397	2498.4	46.567	5400
46.46	2491.2	46.5873	5394
46.4802	2486.4	46.6076	5388
46.5005	2487.6	46.6279	5395
46.5207	2479.2	46.6482	5402
46.541	2469.6	46.6686	5394
46.5612	2481.6	46.6889	5407
46.5814	2478	46.7092	5407
46.6017	2478	46.7295	5410
46.6219	2462.4	46.7498	5395
46.6422	2464.8	46.7701	5415
46.6624	2478	46.7905	5430
46.6827	2480.4	46.8108	5437
46.7029	2500.8	46.8311	5455
46.7231	2481.6	46.8514	5445
46.7434	2480.4	46.8717	5441
46.7636	2480.4	46.892	5460
46.7839	2487.6	46.9123	5460
46.8041	2481.6	46.9327	5470
46.8244	2481.6	46.953	5471
46.8446	2482.8	46.9733	5486
46.8648	2503.2	46.9936	5503
46.8851	2510.4	47.0139	5457
46.9053	2504.4	47.0342	5485
46.9256	2493.6	47.0545	5497
46.9458	2509.2	47.0749	5491
46.9661	2510.4	47.0952	5504
46.9863	2506.8	47.1155	5502
47.0065	2522.4	47.1358	5478
47.0268	2487.6	47.1561	5509
47.047	2522.4	47.1764	5506
47.0673	2517.6	47.1968	5486
47.0875	2520	47.2171	5463
47.1078	2548.8	47.2374	5475
47.128	2535.6	47.2577	5475
47.1483	2550	47.278	5467
47.1685	2538	47.2983	5485
47.1887	2569.2	47.3186	5446
47.209	2580	47.339	5471
47.2292	2582.4	47.3593	5467
47.2495	2556	47.3796	5476
47.2697	2602.8	47.3999	5440
47.29	2611.2	47.4202	5465
47.3102	2601.6	47.4405	5466
47.3304	2612.4	47.4608	5448
47.3507	2590.8	47.4812	5443
47.3709	2593.2	47.5015	5452
47.3912	2611.2	47.5218	5418
47.4114	2587.2	47.5421	5438
47.4317	2587.2	47.5624	5426
47.4519	2566.8	47.5827	5439
47.4721	2570.4	47.6031	5437
47.4924	2559.6	47.6234	5442
47.5126	2533.2	47.6437	5421
47.5329	2548.8	47.664	5436
47.5531	2541.6	47.6843	5431
47.5734	2528.4	47.7046	5430
47.5936	2554.8	47.7249	5439
47.6138	2540.4	47.7453	5442
47.6341	2523.6	47.7656	5440
47.6543	2534.4	47.7859	5445
47.6746	2524.8	47.8062	5411
47.6948	2520	47.8265	5467
47.7151	2527.2	47.8468	5438
47.7353	2521.2	47.8671	5443
47.7555	2512.8	47.8875	5442
47.7758	2522.4	47.9078	5446
47.796	2526	47.9281	5447
47.8163	2499.6	47.9484	5444
47.8365	2492.4	47.9687	5471
47.8568	2504.4	47.989	5448
47.877	2479.2	48.0093	5457
47.8972	2493.6	48.0297	5460
47.9175	2488.8	48.05	5457
47.9377	2508	48.0703	5475
47.958	2500.8	48.0906	5464
47.9782	2496	48.1109	5473
47.9985	2512.8	48.1312	5453
48.0187	2493.6	48.1516	5468
48.0389	2529.6	48.1719	5494
48.0592	2517.6	48.1922	5478
48.0794	2511.6	48.2125	5478
48.0997	2499.6	48.2328	5477
48.1199	2500.8	48.2531	5473
48.1402	2516.4	48.2734	5488
48.1604	2515.2	48.2938	5471
48.1807	2521.2	48.3141	5482
48.2009	2517.6	48.3344	5517
48.2211	2540.4	48.3547	5527
48.2414	2528.4	48.375	5477
48.2616	2528.4	48.3953	5532
48.2819	2542.8	48.4156	5513
48.3021	2563.2	48.436	5519
48.3224	2558.4	48.4563	5525
48.3426	2560.8	48.4766	5519
48.3628	2577.6	48.4969	5533
48.3831	2554.8	48.5172	5552
48.4033	2576.4	48.5375	5551
48.4236	2571.6	48.5579	5586
48.4438	2565.6	48.5782	5561
48.4641	2559.6	48.5985	5542
48.4843	2570.4	48.6188	5592
48.5045	2593.2	48.6391	5573
48.5248	2574	48.6594	5567
48.545	2565.6	48.6797	5577
48.5653	2576.4	48.7001	5585
48.5855	2570.4	48.7204	5590
48.6058	2580	48.7407	5576
48.626	2587.2	48.761	5589
48.6462	2546.4	48.7813	5612
48.6665	2566.8	48.8016	5591
48.6867	2530.8	48.8219	5604
48.707	2556	48.8423	5599
48.7272	2556	48.8626	5610
48.7475	2532	48.8829	5608
48.7677	2554.8	48.9032	5626
48.7879	2544	48.9235	5638
48.8082	2541.6	48.9438	5622
48.8284	2539.2	48.9642	5649
48.8487	2538	48.9845	5624
48.8689	2533.2	49.0048	5632
48.8892	2528.4	49.0251	5605
48.9094	2526	49.0454	5641
48.9296	2538	49.0657	5591
48.9499	2522.4	49.086	5587
48.9701	2520	49.1064	5580
48.9904	2545.2	49.1267	5560
49.0106	2530.8	49.147	5559
49.0309	2548.8	49.1673	5558
49.0511	2545.2	49.1876	5577
49.0713	2552.4	49.2079	5566
49.0916	2545.2	49.2282	5533
49.1118	2556	49.2486	5535
49.1321	2587.2	49.2689	5520
49.1523	2578.8	49.2892	5515
49.1726	2572.8	49.3095	5514
49.1928	2577.6	49.3298	5503
49.2131	2552.4	49.3501	5505
49.2333	2581.2	49.3704	5517
49.2535	2547.6	49.3908	5470
49.2738	2592	49.4111	5473
49.294	2611.2	49.4314	5495
49.3143	2613.6	49.4517	5461
49.3345	2632.8	49.472	5455
49.3548	2588.4	49.4923	5477
49.375	2641.2	49.5127	5472
49.3952	2640	49.533	5456
49.4155	2600.4	49.5533	5466
49.4357	2598	49.5736	5472
49.456	2622	49.5939	5453
49.4762	2600.4	49.6142	5465
49.4965	2630.4	49.6345	5445
49.5167	2628	49.6549	5458
49.5369	2642.4	49.6752	5475
49.5572	2608.8	49.6955	5454
49.5774	2623.2	49.7158	5486
49.5977	2613.6	49.7361	5438
49.6179	2608.8	49.7564	5466
49.6382	2600.4	49.7767	5463
49.6584	2642.4	49.7971	5470
49.6786	2586	49.8174	5462
49.6989	2619.6	49.8377	5471
49.7191	2628	49.858	5475
49.7394	2637.6	49.8783	5474
49.7596	2666.4	49.8986	5476
49.7799	2642.4	49.919	5495
49.8001	2665.2	49.9393	5486
49.8203	2648.4	49.9596	5500
49.8406	2656.8	49.9799	5488
49.8608	2660.4	50.0002	5490
49.8811	2697.6	50.0205	5493
49.9013	2684.4	50.0408	5525
49.9216	2709.6	50.0612	5521
49.9418	2691.6	50.0815	5522
49.962	2706	50.1018	5548
49.9823	2686.8	50.1221	5555
50.0025	2713.2	50.1424	5532
50.0228	2755.2	50.1627	5561
50.043	2738.4	50.183	5561
50.0633	2712	50.2034	5566
50.0835	2721.6	50.2237	5614
50.1037	2691.6	50.244	5587
50.124	2700	50.2643	5595
50.1442	2697.6	50.2846	5592
50.1645	2694	50.3049	5596
50.1847	2694	50.3253	5585
50.205	2714.4	50.3456	5587
50.2252	2691.6	50.3659	5621
50.2455	2670	50.3862	5598
50.2657	2673.6	50.4065	5579
50.2859	2654.4	50.4268	5575
50.3062	2670	50.4471	5625
50.3264	2683.2	50.4675	5586
50.3467	2678.4	50.4878	5582
50.3669	2640	50.5081	5574
50.3872	2677.2	50.5284	5568
50.4074	2670	50.5487	5568
50.4276	2661.6	50.569	5561
50.4479	2707.2	50.5893	5560
[truncated: 1,460 more rows]

## Sheet: Figure 4h
R (Å)	FT k3c (k)(Å-3)--WO3	FT k3c (k)(Å-3)--N-WO3
0	0.14967	0.24689
0.03068	0.14766	0.24328
0.06136	0.14119	0.2322
0.09204	0.129	0.21327
0.12272	0.10956	0.18709
0.1534	0.0817	0.15754
0.18408	0.04632	0.13579
0.21476	0.02502	0.14054
0.24544	0.06657	0.1775
0.27612	0.12205	0.23147
0.3068	0.17663	0.28613
0.33748	0.22304	0.32969
0.36816	0.25446	0.35368
0.39884	0.2649	0.3529
0.42951	0.25029	0.32681
0.46019	0.20986	0.28229
0.49087	0.14915	0.23924
0.52155	0.09505	0.23237
0.55223	0.12316	0.27772
0.58291	0.211	0.34649
0.61359	0.30032	0.40247
0.64427	0.36825	0.41969
0.67495	0.40265	0.3823
0.70563	0.40201	0.29214
0.73631	0.38665	0.22379
0.76699	0.41442	0.37119
0.79767	0.5476	0.68097
0.82835	0.78237	1.05768
0.85903	1.0792	1.45578
0.88971	1.4011	1.83575
0.92039	1.71681	2.15828
0.95107	2.00084	2.38684
0.98175	2.23683	2.4931
1.01243	2.42331	2.46526
1.04311	2.58016	2.32236
1.07379	2.75234	2.14067
1.10447	3.00259	2.08549
1.13515	3.38747	2.35765
1.16583	3.92904	3.0042
1.1965	4.60602	3.90733
1.22718	5.36664	4.9284
1.25786	6.14572	5.95539
1.28854	6.87635	6.89803
1.31922	7.49678	7.68262
1.3499	7.95509	8.25192
1.38058	8.21286	8.56704
1.41126	8.24793	8.60963
1.44194	8.05631	8.38326
1.47262	7.65286	7.91361
1.5033	7.07091	7.24719
1.53398	6.36058	6.44861
1.56466	5.5859	5.59638
1.59534	4.82017	4.77607
1.62602	4.13755	4.06817
1.6567	3.59726	3.52668
1.68738	3.2203	3.15285
1.71806	2.97379	2.88842
1.74874	2.78565	2.64632
1.77942	2.58152	2.35307
1.8101	2.31254	1.9708
1.84078	1.96333	1.49888
1.87146	1.55031	0.972
1.90214	1.1239	0.49803
1.93282	0.79391	0.49869
1.9635	0.7416	0.90491
1.99418	0.95016	1.28801
2.02485	1.20602	1.55278
2.05553	1.39391	1.66981
2.08621	1.47248	1.6337
2.11689	1.43221	1.45723
2.14757	1.28246	1.16924
2.17825	1.04709	0.81419
2.20893	0.76375	0.46502
2.23961	0.49448	0.31937
2.27029	0.37021	0.5011
2.30097	0.47871	0.70558
2.33165	0.65481	0.81547
2.36233	0.79527	0.80616
2.39301	0.87924	0.68954
2.42369	0.92021	0.53424
2.45437	0.95409	0.53445
2.48505	1.02503	0.80974
2.51573	1.15863	1.21066
2.54641	1.34512	1.62247
2.57709	1.55152	1.98294
2.60777	1.74173	2.25102
2.63845	1.88703	2.40048
2.66913	1.96948	2.41993
2.69981	1.98278	2.31367
2.73049	1.93203	2.10259
2.76117	1.83273	1.8254
2.79184	1.7083	1.54051
2.82252	1.58528	1.32418
2.8532	1.4854	1.24289
2.88388	1.41642	1.29293
2.91456	1.368	1.39729
2.94524	1.31736	1.4744
2.97592	1.24006	1.47358
3.0066	1.11844	1.37331
3.03728	0.94494	1.17415
3.06796	0.72203	0.89481
3.09864	0.46114	0.57649
3.12932	0.18747	0.33714
3.16	0.16101	0.4397
3.19068	0.42469	0.71617
3.22136	0.67596	0.96466
3.25204	0.89136	1.1291
3.28272	1.06539	1.18652
3.3134	1.201	1.12938
3.34408	1.308	0.9635
3.37476	1.40025	0.71112
3.40544	1.49106	0.43628
3.43612	1.58812	0.38621
3.4668	1.69045	0.69249
3.49748	1.78909	1.08557
3.52816	1.87065	1.46373
3.55884	1.92153	1.78819
3.58952	1.93123	2.03647
3.62019	1.89439	2.19635
3.65087	1.81172	2.26478
3.68155	1.69003	2.24741
3.71223	1.54176	2.15779
3.74291	1.38372	2.01603
3.77359	1.23495	1.84697
3.80427	1.11281	1.67716
3.83495	1.0272	1.53031
3.86563	0.9756	1.42099
3.89631	0.94411	1.34951
3.92699	0.9145	1.30258
3.95767	0.87163	1.26049
3.98835	0.80681	1.20532
4.01903	0.718	1.12558
4.04971	0.60871	1.017
4.08039	0.48681	0.88145
4.11107	0.36434	0.72521
4.14175	0.25997	0.55722
4.17243	0.20415	0.3878
4.20311	0.21727	0.22834
4.23379	0.26817	0.09922
4.26447	0.32117	0.09503
4.29515	0.36193	0.17853
4.32583	0.38699	0.249
4.35651	0.3974	0.29613
4.38719	0.396	0.32106
4.41786	0.38602	0.3279
4.44854	0.37016	0.32227
4.47922	0.35014	0.31039
4.5099	0.32674	0.29804
4.54058	0.30025	0.28927
4.57126	0.27119	0.28533
4.60194	0.24087	0.28469
4.63262	0.21186	0.28418
4.6633	0.18801	0.28052
4.69398	0.17363	0.27133
4.72466	0.17148	0.25552
4.75534	0.18081	0.23331
4.78602	0.19838	0.20609
4.8167	0.22115	0.17625
4.84738	0.24751	0.14684
4.87806	0.27702	0.12131
4.90874	0.3095	0.10279
4.93942	0.34421	0.09308
4.9701	0.37957	0.09236
5.00078	0.41325	0.10085
5.03146	0.44254	0.12027
5.06214	0.46485	0.15249
5.09282	0.47805	0.19748
5.1235	0.4809	0.25321
5.15418	0.4732	0.31633
5.18486	0.45601	0.38283
5.21553	0.43163	0.44839
5.24621	0.40361	0.50874
5.27689	0.37645	0.55994
5.30757	0.35484	0.59864
5.33825	0.34241	0.62238
5.36893	0.34013	0.62965
5.39961	0.3458	0.62009
5.43029	0.35503	0.59437
5.46097	0.3629	0.5542
5.49165	0.36523	0.50208
5.52233	0.35905	0.44115
5.55301	0.34262	0.37487
5.58369	0.31538	0.30676
5.61437	0.27768	0.24009
5.64505	0.23069	0.17761
5.67573	0.17622	0.12129
5.70641	0.11653	0.0722
5.73709	0.05424	0.03074
5.76777	0.00804	0.01276
5.79845	0.06719	0.04192
5.82913	0.12086	0.07249
5.85981	0.16659	0.10291
5.89049	0.20239	0.13331
5.92117	0.22676	0.16288
5.95185	0.23882	0.19009
5.98253	0.23827	0.213
6.0132	0.22555	0.22968
6.04388	0.2017	0.23857
6.07456	0.16847	0.23874
6.10524	0.12822	0.23016
6.13592	0.08423	0.21399
6.1666	0.04319	0.19287
6.19728	0.0355	0.1713
6.22796	0.06876	0.15559
6.25864	0.10426	0.15182
6.28932	0.13358	0.16135
6.32	0.15451	0.17935
6.35068	0.16641	0.19893
6.38136	0.16983	0.21465
6.41204	0.16644	0.22326
6.44272	0.15898	0.22357
6.4734	0.15092	0.21628
6.50408	0.14558	0.20389
6.53476	0.14459	0.19047
6.56544	0.14685	0.18083
6.59612	0.1491	0.17847
6.6268	0.14748	0.18323
6.65748	0.13883	0.19123
6.68816	0.12119	0.19712
6.71884	0.09401	0.19619
6.74952	0.05851	0.1854
6.7802	0.02358	0.16359
6.81087	0.04587	0.13185
6.84155	0.09501	0.09492
6.87223	0.14461	0.06811
6.90291	0.18943	0.08084
6.93359	0.22578	0.12416
6.96427	0.25066	0.17339
6.99495	0.26196	0.21799
7.02563	0.25856	0.25263
7.05631	0.24044	0.27399
7.08699	0.20881	0.28017
7.11767	0.16617	0.27069
7.14835	0.11696	0.24651
7.17903	0.07137	0.21019
7.20971	0.06164	0.16642
7.24039	0.09973	0.12416
7.27107	0.14809	0.10155
7.30175	0.19209	0.11645
7.33243	0.22699	0.15614
7.36311	0.2507	0.20097
7.39379	0.26256	0.24154
7.42447	0.2631	0.27391
7.45515	0.25386	0.29668
7.48583	0.23721	0.31002
7.51651	0.21616	0.31529
7.54719	0.19401	0.31453
7.57787	0.17394	0.31007
7.60854	0.15823	0.30394
7.63922	0.14748	0.29733
7.6699	0.1405	0.29038
7.70058	0.13509	0.28228
7.73126	0.12925	0.27167
7.76194	0.1221	0.2573
7.79262	0.11424	0.2384
7.8233	0.1077	0.21509
7.85398	0.10539	0.18853
7.88466	0.10961	0.16109
7.91534	0.12037	0.13643
7.94602	0.13549	0.11924
7.9767	0.15207	0.1132
8.00738	0.16761	0.11762
8.03806	0.18026	0.12753
8.06874	0.18883	0.1376
8.09942	0.19268	0.14434
8.1301	0.19166	0.14608
8.16078	0.18603	0.14256
8.19146	0.17642	0.13455
8.22214	0.16377	0.12363
8.25282	0.14927	0.11197
8.2835	0.13435	0.10193
8.31418	0.12059	0.09533
8.34486	0.10959	0.09258
8.37554	0.1027	0.09235
8.40621	0.10057	0.09238
8.43689	0.10287	0.09059
8.46757	0.10854	0.08558
8.49825	0.11637	0.07677
8.52893	0.1253	0.06437
8.55961	0.13459	0.04943
8.59029	0.1437	0.03474
8.62097	0.15227	0.0278
8.65165	0.16002	0.03635
8.68233	0.16685	0.05327
8.71301	0.17279	0.07158
8.74369	0.17813	0.08859
8.77437	0.18335	0.1031
8.80505	0.18909	0.1145
8.83573	0.19604	0.12257
8.86641	0.20469	0.12738
8.89709	0.21521	0.12927
8.92777	0.2273	0.12874
8.95845	0.24023	0.12644
8.98913	0.25293	0.12309
9.01981	0.26418	0.11938
9.05049	0.27276	0.11593
9.08117	0.27762	0.11321
9.11185	0.27799	0.11148
9.14253	0.27347	0.11082
9.17321	0.26416	0.11112
9.20388	0.25071	0.1122
9.23456	0.23442	0.11381
9.26524	0.21727	0.11569
9.29592	0.20189	0.11763
9.3266	0.19119	0.11939
9.35728	0.18747	0.12077
9.38796	0.1914	0.12154
9.41864	0.2016	0.12149
9.44932	0.21549	0.12041
9.48	0.23031	0.11816
9.51068	0.2439	0.11468
9.54136	0.25481	0.11012
9.57204	0.2623	0.10485
9.60272	0.26615	0.09959
9.6334	0.26654	0.09543
9.66408	0.2639	0.0936
9.69476	0.25872	0.0951
9.72544	0.25148	0.10013
9.75612	0.24257	0.10792
9.7868	0.23225	0.11706
9.81748	0.22071	0.12594
9.84816	0.20811	0.13309
9.87884	0.1947	0.13732
9.90952	0.18083	0.13781
9.9402	0.16702	0.13412
9.97088	0.15398	0.12629

## Sheet: Figure 4i
Time	Response(N-WO3)	Time	Response(WO3)
0.04901	1.0064	0.04901	1.21716
0.69469	1.00785	0.69469	1.21956
1.3449	1.00894	1.3449	1.222
2.00138	1.01017	2.00138	1.22445
2.65739	1.01147	2.65739	1.22695
3.31672	1.01273	3.31672	1.22943
3.97468	1.0138	3.97468	1.23202
4.63269	1.01535	4.63269	1.23455
5.29366	1.01682	5.29366	1.23718
5.97012	1.01852	5.97012	1.23968
6.62064	1.01943	6.62064	1.24072
7.28052	1.01533	7.28052	1.23816
8.04639	1.00981	8.04639	1.23583
8.69817	1.00639	8.69817	1.23761
9.36239	1.00908	9.36239	1.23851
10.0264	1.0084	10.0264	1.23918
10.6905	1.00482	10.6905	1.23796
11.4565	1.00174	11.4565	1.2374
12.1164	0.99949	12.1164	1.2379
12.7944	1.00471	12.7944	1.24613
13.4695	1.0098	13.4695	1.24722
14.1368	1.00939	14.1368	1.25162
14.7986	1.01678	14.7986	1.25728
15.4595	1.02192	15.4595	1.2641
16.1204	1.02432	16.1204	1.26498
16.7814	1.02782	16.7814	1.26778
17.4427	1.02422	17.4427	1.26595
18.1026	1.02452	18.1026	1.27027
18.7629	1.02439	18.7629	1.26889
19.4254	1.02541	19.4254	1.27424
20.0843	1.0306	20.0843	1.27642
20.7435	1.0275	20.7435	1.27486
21.4054	1.02401	21.4054	1.27359
22.0654	1.02125	22.0654	1.27294
22.7284	1.01922	22.7284	1.27267
23.3864	1.0175	23.3864	1.27279
24.0465	1.01604	24.0465	1.27287
24.7077	1.0181	24.7077	1.276
25.3666	1.01894	25.3666	1.27731
26.0274	1.01773	26.0274	1.27766
26.6854	1.01777	26.6854	1.28329
27.3444	1.02115	27.3444	1.2862
28.0054	1.07148	28.0054	1.28762
28.6647	1.19384	28.6647	1.29331
29.3227	1.33755	29.3227	1.29236
29.9833	1.58839	29.9833	1.29247
30.6445	1.93996	30.6445	1.3002
31.3033	2.4171	31.3033	1.31272
31.9615	2.95799	31.9615	1.33341
32.6235	3.41532	32.6235	1.35947
33.2834	3.75081	33.2834	1.39522
33.9427	3.95726	33.9427	1.42488
34.6055	4.06313	34.6055	1.45267
35.2637	4.12096	35.2637	1.48097
35.9254	4.15274	35.9254	1.51343
36.5827	4.18212	36.5827	1.5571
37.2407	4.23619	37.2407	1.61499
37.9007	4.29261	37.9007	1.69066
38.5627	4.37745	38.5627	1.78263
39.2254	4.47346	39.2254	1.90404
39.8995	4.59328	39.8995	2.03931
40.5514	4.72739	40.5514	2.20332
41.2284	4.8933	41.2284	2.38499
41.8957	5.02981	41.8957	2.55174
42.5584	5.16229	42.5584	2.66667
43.2164	5.27805	43.2164	2.66667
43.8644	5.38409	43.8644	3.07589
44.5195	5.49069	44.5195	3.23634
45.2205	5.57555	45.2205	3.36932
45.8893	5.61945	45.8893	3.47711
46.5517	5.67687	46.5517	3.58443
47.2084	5.71531	47.2084	3.68529
47.8674	5.77176	47.8674	3.78475
48.5244	5.77176	48.5244	3.86293
49.1847	5.84166	49.1847	3.93753
49.8454	5.90055	49.8454	4.02243
50.5054	5.94541	50.5054	4.0919
51.1656	5.9889	51.1656	4.15495
51.8244	6.02164	51.8244	4.21246
52.4844	6.06936	52.4844	4.2777
53.1442	6.1193	53.1442	4.32578
53.8025	6.16096	53.8025	4.38315
54.4655	6.2295	54.4655	4.43341
55.1254	6.25894	55.1254	4.46802
55.7845	6.30355	55.7845	4.51903
56.4436	6.35181	56.4436	4.54679
57.1025	6.3693	57.1025	4.56609
57.7606	6.38836	57.7606	4.58264
58.4214	6.39831	58.4214	4.59736
59.0797	6.42108	59.0797	4.62094
59.7404	6.48184	59.7404	4.66224
60.3995	6.53956	60.3995	4.70104
61.0614	6.58041	61.0614	4.71395
61.7253	6.59672	61.7253	4.72085
62.3855	6.62011	62.3855	4.73193
63.0329	6.65565	63.0329	4.7623
63.6943	6.71156	63.6943	4.79062
64.3577	6.76472	64.3577	4.81547
65.0326	6.79041	65.0326	4.81326
65.6881	6.80957	65.6881	4.83037
66.3467	6.8575	66.3467	4.85213
67.0047	6.9019	67.0047	4.87051
67.6647	6.94667	67.6647	4.88253
68.3233	6.9701	68.3233	4.88142
68.9826	6.96826	68.9826	4.87006
69.6414	6.98294	69.6414	4.88029
70.3011	6.99564	70.3011	4.86934
70.9635	7.00382	70.9635	4.87006
71.6226	7.01479	71.6226	4.86038
72.2837	7.01792	72.2837	4.85428
72.9407	7.02268	72.9407	4.85134
73.6025	7.02873	73.6025	4.84687
74.2634	7.0634	74.2634	4.8612
74.9227	7.09706	74.9227	4.88177
75.5824	7.14992	75.5824	4.90324
76.2416	7.17427	76.2416	4.89975
76.9046	7.17637	76.9046	4.89694
77.5636	7.20222	77.5636	4.89581
78.2237	7.20435	78.2237	4.896
78.8872	7.24159	78.8872	4.90066
79.5495	7.24432	79.5495	4.89309
80.2054	7.24881	80.2054	4.88454
80.8659	7.25205	80.8659	4.87929
81.5274	7.25829	81.5274	4.87282
82.1744	7.26597	82.1744	4.87417
82.8293	7.31	82.8293	4.89884
83.4857	7.3635	83.4857	4.915
84.1474	7.37616	84.1474	4.908
84.8025	7.39735	84.8025	4.9234
85.4604	7.44712	85.4604	4.94265
86.1164	7.48228	86.1164	4.94277
86.7754	7.50552	86.7754	4.95497
87.4336	7.53533	87.4336	4.96333
88.0944	7.57684	88.0944	4.97745
88.7541	7.6156	88.7541	4.98852
89.4134	7.64912	89.4134	4.99278
90.0727	7.65441	90.0727	4.98964
90.7305	7.68282	90.7305	4.98594
91.3924	7.66637	91.3924	4.96544
92.0514	7.64946	92.0514	4.94578
92.7118	7.63498	92.7118	4.92891
93.3733	7.62379	93.3733	4.9162
94.0334	7.62792	94.0334	4.9189
94.6924	7.63884	94.6924	4.91041
95.3535	7.63987	95.3535	4.90483
96.0111	7.64623	96.0111	4.91265
96.6737	7.6649	96.6737	4.91463
97.3347	7.70359	97.3347	4.93449
97.9937	7.74316	97.9937	4.94902
98.6534	7.78293	98.6534	4.9648
99.3126	7.80863	99.3126	4.95963
99.9728	7.80143	99.9728	4.93858
100.629	7.68939	100.629	4.95386
101.291	7.66138	101.291	4.75991
101.952	7.61412	101.952	4.36124
102.614	7.43942	102.614	4.17938
103.275	7.39171	103.275	4.12154
103.934	7.33936	103.934	4.05499
104.593	7.23125	104.593	3.93356
105.252	6.97769	105.252	3.72177
105.912	6.86938	105.912	3.37831
106.571	6.18293	106.571	3.11396
107.232	6.01488	107.232	2.81569
107.89	5.7779	107.89	2.70587
108.552	5.43338	108.552	2.62669
109.212	5.3857	109.212	2.56665
109.871	5.34855	109.871	2.52435
110.532	5.06183	110.532	2.48898
111.191	4.97378	111.191	2.43032
111.851	4.89808	111.851	2.43482
112.514	4.83456	112.514	2.41834
113.174	4.77472	113.174	2.39466
113.834	4.79765	113.834	2.33051
114.494	4.8037	114.494	2.33957
115.151	4.73485	115.151	2.24646
115.812	4.76745	115.812	2.14105
116.473	4.72709	116.473	2.12591
117.134	4.63748	117.134	2.03009
117.793	4.54819	117.793	1.96445
118.454	4.5294	118.454	1.88366
119.117	4.37634	119.117	1.85145
119.776	4.30487	119.776	1.80427
120.435	4.25349	120.435	1.73827
121.095	4.16179	121.095	1.7202
121.755	4.10954	121.755	1.63172
122.412	3.991	122.412	1.62414
123.072	3.9505	123.072	1.61616
123.731	3.91074	123.731	1.61616
124.394	4.03652	124.394	1.50959
125.053	4.00418	125.053	1.5109
125.713	4.00634	125.713	1.47353
126.371	3.93439	126.371	1.488
127.031	3.79574	127.031	1.43316
127.694	3.6722	127.694	1.41819
128.353	3.64742	128.353	1.39879
129.014	3.65865	129.014	1.37401
129.672	3.54121	129.672	1.39558
130.332	3.6001	130.332	1.40227
130.993	3.62648	130.993	1.43642
131.653	3.44009	131.653	1.43472
132.314	3.36552	132.314	1.39613
132.973	3.33137	132.973	1.41671
133.634	3.32471	133.634	1.41352
134.294	3.32471	134.294	1.39763
134.954	3.16584	134.954	1.39403
135.611	3.12976	135.611	1.41027
136.275	3.19655	136.275	1.36732
136.934	3.23488	136.934	1.40196
137.596	3.11247	137.596	1.43601
138.255	3.12388	138.255	1.47398
138.914	3.1254	138.914	1.50878
139.574	3.14573	139.574	1.50046
140.233	3.24459	140.233	1.50492
140.892	3.21165	140.892	1.50713
141.552	3.09223	141.552	1.51005
142.211	3.13403	142.211	1.47821
142.87	3.04313	142.87	1.49231
143.53	2.99039	143.53	1.45419
144.194	2.997	144.194	1.41752
144.852	2.94531	144.852	1.39201
145.514	2.91444	145.514	1.36125
146.172	2.81968	146.172	1.37401
146.832	2.72228	146.832	1.35397
147.492	2.75152	147.492	1.31362
148.153	2.77254	148.153	1.28202
148.81	2.88099	148.81	1.23871
149.472	2.87673	149.472	1.22961
150.132	2.79942	150.132	1.20053
150.793	2.76186	150.793	1.1894
151.453	2.71075	151.453	1.1882
152.114	2.66857	152.114	1.22259
152.772	2.71377	152.772	1.23208
153.431	2.77209	153.431	1.23737
154.093	2.75813	154.093	1.23817
154.751	2.7023	154.751	1.25353
155.411	2.65916	155.411	1.20445
156.072	2.74853	156.072	1.21967
156.732	2.60809	156.732	1.23314
157.394	2.5264	157.394	1.1964
158.052	2.5115	158.052	1.22028
158.712	2.53444	158.712	1.18352
159.372	2.38204	159.372	1.15248
160.032	2.35395	160.032	1.13933
160.694	2.37728	160.694	1.09669
161.352	2.36424	161.352	1.06559
162.012	2.42077	162.012	1.02026
162.673	2.3754	162.673	1.03749
163.334	2.30399	163.334	1.03898
163.994	2.21135	163.994	0.99283
164.654	2.14655	164.654	1.01061
165.314	2.08294	165.314	0.98247
165.974	2.01933	165.974	0.93704
166.635	2.00345	166.635	0.94336
167.294	2.03663	167.294	0.94025
167.955	2.01995	167.955	0.96841
168.615	1.97322	168.615	0.9612
169.274	2.00718	169.274	0.98012
169.935	2.02526	169.935	0.99046
170.593	2.09327	170.593	1.0249
171.255	2.08356	171.255	1.01896
171.914	1.96802	171.914	1.01077
172.574	1.95793	172.574	0.95783
173.235	1.89677	173.235	0.95483
173.895	1.84633	173.895	0.96122
174.554	1.86593	174.554	0.92634
175.212	1.79325	175.212	0.92206
175.871	1.7805	175.871	0.92503
176.532	1.73391	176.532	0.92313
177.192	1.71482	177.192	0.93776
177.853	1.69883	177.853	0.93604
178.515	1.71221	178.515	0.92858
179.175	1.66031	179.175	0.90497
179.835	1.67364	179.835	0.94116
180.495	1.68193	180.495	0.96824
181.155	1.76296	181.155	1.01002
181.814	1.83621	181.814	1.05872
182.475	1.84587	182.475	1.07642
183.133	1.84931	183.133	1.05331
183.792	1.84201	183.792	1.02217
184.453	1.80844	184.453	1.00289
185.112	1.71007	185.112	0.98548
185.773	1.6466	185.773	0.96301
186.434	1.6149	186.434	0.97273
187.092	1.5896	187.092	0.93553
187.752	1.57277	187.752	0.92001
188.41	1.52104	188.41	0.94825
189.069	1.50528	189.069	0.9224
189.73	1.53838	189.73	0.91792
190.39	1.55941	190.39	0.90442
191.05	1.53695	191.05	0.92374
191.711	1.57783	191.711	0.93928
192.371	1.57805	192.371	0.92702
193.032	1.54433	193.032	0.95713
193.692	1.52066	193.692	0.94245
194.351	1.44036	194.351	0.95951
195.013	1.40545	195.013	0.97636
195.671	1.34762	195.671	0.98553
196.331	1.30896	196.331	0.9612
196.992	1.30641	196.992	0.99011
197.651	1.32848	197.651	1.03924
198.312	1.29904	198.312	1.04387
198.971	1.30903	198.971	1.02501
199.633	1.3138	199.633	1.00006
200.291	1.30945	200.291	0.99092
200.952	1.29025	200.952	0.96236
201.61	1.2645	201.61	0.9404
202.273	1.28718	202.273	0.92364
202.933	1.26038	202.933	0.88652
203.593	1.24601	203.593	0.90187
204.255	1.27898	204.255	0.92062
204.915	1.28832	204.915	0.91614
205.576	1.32229	205.576	0.92618
206.236	1.219	206.236	0.94649
206.894	1.21426	206.894	0.96915
207.552	1.25895	207.552	0.95307
208.213	1.2532	208.213	0.92246
208.876	1.23349	208.876	0.93141
209.535	1.23567	209.535	0.96237
210.195	1.23722	210.195	0.98421
210.854	1.22659	210.854	1.01174
211.515	1.23406	211.515	0.99437
212.175	1.29215	212.175	1.00124
212.837	1.27913	212.837	1.00604
213.494	1.28199	213.494	1.02074
214.156	1.33831	214.156	1.07036
214.815	1.37869	214.815	1.05885
215.477	1.38597	215.477	1.06007
216.135	1.40728	216.135	1.05651
216.796	1.39425	216.796	1.03403
217.456	1.34727	217.456	0.98396
218.115	1.27455	218.115	0.9745
218.776	1.26319	218.776	0.93699
219.437	1.22794	219.437	0.92807
220.094	1.22984	220.094	0.92481
220.753	1.26542	220.753	0.93539
221.412	1.3048	221.412	0.91769
222.072	1.33793	222.072	0.9214
222.733	1.32912	222.733	0.9262
223.393	1.31257	223.393	0.94753
224.052	1.28241	224.052	0.98261
224.696	1.25705	224.696	0.98498
225.351	1.23049	225.351	0.98988
226.009	1.20249	226.009	0.95386
226.668	1.1438	226.668	0.92109
227.327	1.09646	227.327	0.92481
227.985	1.11652	227.985	0.93789
228.645	1.13506	228.645	0.88416
229.304	1.13666	229.304	0.87343
229.963	1.12791	229.963	0.9013
230.624	1.15051	230.624	0.91189
231.281	1.1002	231.281	0.85756
231.941	1.09036	231.941	0.87631
232.602	1.09638	232.602	0.90707
233.264	1.14167	233.264	0.89354
233.923	1.13729	233.923	0.88749
234.584	1.15318	234.584	0.87767
235.244	1.10479	235.244	0.8971
235.907	1.08351	235.907	0.9061
236.565	1.05882	236.565	0.90847
237.224	1.06621	237.224	0.9239
237.882	1.08172	237.882	0.95967
238.543	1.07744	238.543	0.96137
239.202	1.06967	239.202	0.95787
239.861	1.07953	239.861	0.95836
240.522	1.10301	240.522	0.9593
241.184	1.10843	241.184	0.94866
241.844	1.09772	241.844	0.9367
242.504	1.08846	242.504	0.92615
243.164	1.08655	243.164	0.92226
243.828	1.09426	243.828	0.91928
244.504	1.10227	244.504	0.91317
245.185	1.09975	245.185	0.90478
245.842	1.09827	245.842	0.89791
246.499	1.09669	246.499	0.89266
247.175	1.09444	247.175	0.88789
247.843	1.09025	247.843	0.8859
248.506	1.08819	248.506	0.88202
249.283	1.08718	249.283	0.882
249.943	1.09613	249.943	0.88487
250.707	1.1058	250.707	0.88778
251.371	1.1096	251.371	0.88844
252.063	1.11235	252.063	0.88951
252.729	1.11375	252.729	0.8905
253.389	1.11536	253.389	0.89167
254.051	1.11582	254.051	0.89312
254.712	1.11618	254.712	0.89441
255.374	1.11613	255.374	0.89565
256.033	1.11566	256.033	0.89719
256.694	1.11523	256.694	0.89878
257.352	1.11483	257.352	0.90053
258.013	1.11443	258.013	0.90235
258.672	1.1138	258.672	0.90443
259.334	1.11365	259.334	0.90657
259.994	1.11293	259.994	0.90855
260.653	1.10984	260.653	0.90938
261.315	1.10944	261.315	0.91174
261.974	1.10889	261.974	0.91405
262.634	1.10834	262.634	0.91629
263.293	1.09897	263.293	0.91878
263.941	1.09413	263.941	0.92829
264.609	1.11465	264.609	0.95791
265.272	1.16522	265.272	0.97889
265.943	1.22854	265.943	0.99181
266.6	1.29788	266.6	1.00015
267.257	1.46024	267.257	1.00814
267.915	1.76848	267.915	1.01492
268.574	2.1666	268.574	1.02411
269.233	2.6039	269.233	1.06146
269.893	3.04498	269.893	1.16507
270.554	3.45429	270.554	1.33141
271.213	3.7928	271.213	1.52225
271.873	4.05314	271.873	1.70746
272.531	4.25343	272.531	1.88148
273.192	4.41476	273.192	2.04898
273.854	4.55874	273.854	2.21543
274.515	4.69505	274.515	2.38286
275.176	4.82367	275.176	2.55251
275.836	4.95442	275.836	2.66667
276.495	5.09605	276.495	2.66667
277.152	5.24253	277.152	3.13062
277.813	5.39218	277.813	3.32626
278.474	5.553	278.474	3.52543
279.134	5.71999	279.134	3.72509
279.792	5.77176	279.792	3.92066
280.454	5.77176	280.454	4.10703
281.113	6.19904	281.113	4.28103
281.772	6.33725	281.772	4.44166
282.432	6.46317	282.432	4.58743
283.091	6.57986	283.091	4.72024
283.751	6.69057	283.751	4.84038
284.413	6.79607	284.413	4.94999
285.073	6.89883	285.073	5.05027
285.734	7.00127	285.734	5.14278
286.394	7.10499	286.394	5.22811
287.054	7.20906	287.054	5.30781
287.715	7.31518	287.715	5.38165
288.374	7.42195	288.374	5.44977
289.034	7.52954	289.034	5.51321
289.694	7.63571	289.694	5.57206
290.355	7.74126	290.355	5.62596
291.014	7.84521	291.014	5.67573
291.674	7.94608	291.674	5.72132
292.334	8.04692	292.334	5.76339
292.994	8.145	292.994	5.80312
293.653	8.24218	293.653	5.8398
294.312	8.33694	294.312	5.87374
294.972	8.43111	294.972	5.90362
295.636	8.51047	295.636	5.92663
296.315	8.60693	296.315	5.9561
296.963	8.69903	296.963	5.9846
297.621	8.79307	297.621	6.01157
298.276	8.8865	298.276	6.03774
298.936	8.97911	298.936	6.06238
299.596	9.07062	299.596	6.08594
300.255	9.16088	300.255	6.10708
300.978	9.25773	300.978	6.12948
301.702	9.35432	301.702	6.15058
302.423	9.44518	302.423	6.16786
303.146	9.53946	303.146	6.18735
303.869	9.63183	303.869	6.20605
304.589	9.72406	304.589	6.22473
305.308	9.81608	305.308	6.24236
306.032	9.90624	306.032	6.25879
306.75	9.99386	306.75	6.27402
307.47	10.0813	307.47	6.28928
308.192	10.1685	308.192	6.30403
308.911	10.2533	308.911	6.31811
309.631	10.3385	309.631	6.33183
310.347	10.4223	310.347	6.34538
311.067	10.5056	311.067	6.35809
311.791	10.5884	311.791	6.37104
312.511	10.6701	312.511	6.38339
313.226	10.7504	313.226	6.39535
313.946	10.8292	313.946	6.40646
314.668	10.9069	314.668	6.41681
315.383	10.9822	315.383	6.4264
316.107	11.0417	316.107	6.42368
316.826	11.1102	316.826	6.4337
317.546	11.1861	317.546	6.44486
318.266	11.2608	318.266	6.45598
318.988	11.3356	318.988	6.46645
319.708	11.4086	319.708	6.47708
320.429	11.4804	320.429	6.48632
321.147	11.5508	321.147	6.49469
321.869	11.6191	321.869	6.50286
322.588	11.6867	322.588	6.5108
323.31	11.7528	323.31	6.51839
324.032	11.8193	324.032	6.52515
324.756	11.8841	324.756	6.53231
325.477	11.9476	325.477	6.53887
326.204	12.0107	326.204	6.54561
326.929	12.073	326.929	6.55196
327.654	12.1344	327.654	6.55762
328.377	12.195	328.377	6.56333
329.097	12.252	329.097	6.56883
329.814	12.3097	329.814	6.5743
330.537	12.3667	330.537	6.57981
331.257	12.4226	331.257	6.58501
331.978	12.4789	331.978	6.59
332.699	12.5324	332.699	6.59485
333.43	12.586	333.43	6.5993
334.158	12.638	334.158	6.60313
334.881	12.6891	334.881	6.60701
335.604	12.7397	335.604	6.6113
336.326	12.789	336.326	6.61514
337.05	12.8378	337.05	6.6189
337.774	12.8847	337.774	6.62206
338.504	12.9322	338.504	6.62562
339.23	12.9776	339.23	6.62885
339.953	13.0236	339.953	6.6317
340.676	13.0615	340.676	6.6316
341.395	13.105	341.395	6.63483
342.275	13.1598	342.275	6.63922
343.045	13.2046	343.045	6.64217
343.805	13.2473	343.805	6.6452
344.522	13.2879	344.522	6.64757
345.245	13.3276	345.245	6.65013
345.96	13.3673	345.96	6.65265
346.678	13.406	346.678	6.65485
347.392	13.4413	347.392	6.65685
348.114	13.4767	348.114	6.65857
348.832	13.5118	348.832	6.66015
349.552	13.547	349.552	6.66189
350.273	13.5822	350.273	6.66367
350.991	13.6173	350.991	6.66558
351.71	13.6507	351.71	6.66725
352.429	13.6833	352.429	6.66924
353.149	13.7142	353.149	6.66893
353.87	13.7394	353.87	6.66739
354.59	13.7643	354.59	6.66612
355.311	13.7606	355.311	6.6286
356.029	13.1035	356.029	5.91454
356.753	12.3935	356.753	5.51646
357.472	11.9002	357.472	5.22745
358.191	11.7668	358.191	5.00905
358.911	11.6915	358.911	4.76295
359.631	11.4569	359.631	4.554
360.352	11.1548	360.352	4.41042
361.073	11.1034	361.073	4.28301
361.792	10.8761	361.792	4.0528
362.51	10.2441	362.51	3.76165
363.231	9.69591	363.231	3.60479
363.954	9.54727	363.954	3.3993
364.672	9.4117	364.672	3.27846
365.39	9.30421	365.39	3.20968
366.11	9.20404	366.11	3.14832
366.831	9.11028	366.831	2.98838
367.549	8.3973	367.549	2.71969
368.269	8.08028	368.269	2.57654
368.989	8.05888	368.989	2.518
369.711	7.86617	369.711	2.33567
370.432	7.89103	370.432	2.22181
371.152	7.60889	371.152	2.07347
371.871	7.52064	371.871	2.0008
372.591	7.49052	372.591	1.99867
373.309	7.58733	373.309	2.04074
374.028	7.47816	374.028	2.03708
374.748	7.5146	374.748	2.04234
375.469	7.1981	375.469	2.00711
376.19	7.17931	376.19	1.98873
376.909	7.2166	376.909	1.98185
377.63	7.26365	377.63	2.05868
378.354	7.19702	378.354	1.93724
379.074	6.89064	379.074	2.0146
379.794	6.83188	379.794	2.0216
380.515	6.78941	380.515	2.02879
381.236	6.52046	381.236	1.90419
381.953	6.28309	381.953	1.80946
382.671	5.98867	382.671	1.80501
383.392	5.92061	383.392	1.82993
384.127	5.85595	384.127	1.76309
384.857	5.60504	384.857	1.67536
385.587	5.45685	385.587	1.62867
386.304	5.24736	386.304	1.62073
387.024	5.02385	387.024	1.61616
387.742	4.8296	387.742	1.61616
388.46	4.78295	388.46	1.50715
389.18	4.67833	389.18	1.48549
389.901	4.70082	389.901	1.47599
390.619	4.72966	390.619	1.469
391.339	4.75084	391.339	1.51102
392.063	4.81065	392.063	1.53951
392.782	4.75298	392.782	1.51543
393.503	4.69026	393.503	1.50414
394.223	4.64971	394.223	1.55085
394.942	4.70675	394.942	1.53563
395.665	4.71825	395.665	1.49046
396.384	4.63715	396.384	1.471
397.104	4.59187	397.104	1.45715
397.834	4.51488	397.834	1.48827
398.546	4.48851	398.546	1.54707
399.277	4.46639	399.277	1.47575
400.002	4.49549	400.002	1.43826
400.726	4.23154	400.726	1.4382
401.447	3.8821	401.447	1.45017
402.172	3.84455	402.172	1.4586
402.892	3.75452	402.892	1.46943
403.611	3.72182	403.611	1.45057
404.333	3.80643	404.333	1.43815
405.055	3.74489	405.055	1.37827
405.775	3.711	405.775	1.36395
406.494	3.70468	406.494	1.36517
407.214	3.66037	407.214	1.38581
407.934	3.5066	407.934	1.42566
408.655	3.51257	408.655	1.42992
409.374	3.53003	409.374	1.45498
410.094	3.5157	410.094	1.4331
410.814	3.42329	410.814	1.40313
411.533	3.32471	411.533	1.35285
412.252	3.32471	412.252	1.36678
412.973	2.99848	412.973	1.386
413.696	2.98738	413.696	1.39747
414.417	2.92777	414.417	1.36326
415.135	2.87389	415.135	1.34337
415.855	2.99206	415.855	1.31308
416.573	2.95683	416.573	1.24841
417.293	2.89013	417.293	1.17883
418.015	2.86702	418.015	1.21124
418.736	2.70952	418.736	1.17294
419.456	2.73493	419.456	1.20226
420.175	2.77151	420.175	1.18132
420.892	2.66209	420.892	1.17701
421.611	2.6651	421.611	1.17728
422.33	2.6363	422.33	1.18388
423.05	2.69312	423.05	1.21546
423.772	2.72339	423.772	1.2077
424.492	2.73943	424.492	1.23748
425.213	2.64479	425.213	1.19647
425.935	2.63702	425.935	1.20345
426.656	2.62452	426.656	1.13175
427.376	2.54137	427.376	1.13982
428.096	2.48834	428.096	1.14847
428.817	2.48303	428.817	1.15085
429.536	2.43889	429.536	1.11205
430.251	2.3963	430.251	1.08449
430.972	2.32439	430.972	1.11693
431.692	2.26262	431.692	1.10611
432.412	2.30372	432.412	1.10747
433.133	2.33251	433.133	1.09834
433.854	2.24226	433.854	1.12014
434.574	2.28266	434.574	1.12636
435.291	2.26377	435.291	1.09194
436.011	2.24752	436.011	1.0955
436.731	2.30349	436.731	1.09609
437.454	2.2812	437.454	1.03225
438.184	2.23958	438.184	1.0675
438.897	2.19474	438.897	1.0581
439.626	2.0808	439.626	1.04906
440.352	2.07906	440.352	1.05235
441.076	2.10784	441.076	1.09467
441.8	2.1015	441.8	1.10405
442.521	2.01347	442.521	1.06652
443.242	1.95564	443.242	1.05535
443.962	1.96032	443.962	1.00375
444.687	1.97688	444.687	0.99652
445.409	2.019	445.409	0.99492
446.136	2.09482	446.136	1.01122
446.862	2.16546	446.862	1.01156
447.585	2.16254	447.585	1.007
448.309	2.1587	448.309	1.07544
449.032	2.21914	449.032	1.12694
449.753	2.20685	449.753	1.13485
450.474	2.18005	450.474	1.17284
451.195	2.22489	451.195	1.22037
451.926	2.18944	451.926	1.23527
452.653	2.19798	452.653	1.21626
453.378	2.14544	453.378	1.20241
454.098	2.15232	454.098	1.16403
454.819	2.0328	454.819	1.11377
455.544	1.97573	455.544	1.09957
456.277	2.01423	456.277	1.11118
457.002	1.99928	457.002	1.11824
457.727	1.96636	457.727	1.06934
458.449	1.93288	458.449	1.05493
459.17	1.86607	459.17	1.0653
459.892	1.84392	459.892	1.07968
460.612	1.89278	460.612	1.11619
461.334	1.9482	461.334	1.10717
462.054	1.93632	462.054	1.07287
462.775	1.86164	462.775	1.09066
463.495	1.83742	463.495	1.1192
464.215	1.75298	464.215	1.07899
464.936	1.72132	464.936	1.01943
465.664	1.64596	465.664	0.98651
466.382	1.58968	466.382	1.00004
467.103	1.52914	467.103	1.01864
467.821	1.54294	467.821	1.03953
468.537	1.54575	468.537	1.03996
469.256	1.51472	469.256	0.99551
469.977	1.39048	469.977	0.94422
470.696	1.34375	470.696	0.94539
471.417	1.40994	471.417	0.93495
472.146	1.31735	472.146	0.88628
472.872	1.29804	472.872	0.89291
473.597	1.34009	473.597	0.91138
474.321	1.38462	474.321	0.92568
475.044	1.40026	475.044	0.96347
475.764	1.42087	475.764	0.98956
476.486	1.44025	476.486	1.0214
477.204	1.48023	477.204	1.04221
477.925	1.51447	477.925	1.04989
478.645	1.51837	478.645	1.0647
479.366	1.53203	479.366	1.01147
480.086	1.53819	480.086	1.00567
480.807	1.57494	480.807	1.0357
481.527	1.54945	481.527	1.07049
482.247	1.59576	482.247	1.10822
482.965	1.65375	482.965	1.14372
483.686	1.68423	483.686	1.11774
484.407	1.74072	484.407	1.09248
485.127	1.81395	485.127	1.08504
485.846	1.80242	485.846	1.08376
486.568	1.78172	486.568	1.08786
487.287	1.71087	487.287	1.07886
488.008	1.61678	488.008	1.08779
488.726	1.5428	488.726	1.10414
489.446	1.4919	489.446	1.0947
490.166	1.4557	490.166	1.07758
490.887	1.41112	490.887	1.09039
491.606	1.36876	491.606	1.12929
492.325	1.36302	492.325	1.13926
493.044	1.36244	493.044	1.15173
493.767	1.35306	493.767	1.16057
494.485	1.36664	494.485	1.19224
495.206	1.41928	495.206	1.17434
495.929	1.41465	495.929	1.15586
496.646	1.42878	496.646	1.16779
497.368	1.38912	497.368	1.20455
498.087	1.36541	498.087	1.17645
498.807	1.38651	498.807	1.13206
499.527	1.37202	499.527	1.09605
500.245	1.33097	500.245	1.07276
500.965	1.31994	500.965	1.0628
501.685	1.35498	501.685	1.06405
502.406	1.32243	502.406	1.02447
503.126	1.30658	503.126	1.02174
503.85	1.29986	503.85	0.99656
504.574	1.34683	504.574	0.99425
505.308	1.31189	505.308	1.03675
506.034	1.3716	506.034	1.07197
506.754	1.34696	506.754	1.08158
507.476	1.35899	507.476	1.09601
508.196	1.39316	508.196	1.10331
508.916	1.36167	508.916	1.07131
509.636	1.3647	509.636	1.02576
510.357	1.28923	510.357	1.0135
511.077	1.31298	511.077	1.00339
511.8	1.31752	511.8	1.05244
512.516	1.31383	512.516	1.05716
513.237	1.3091	513.237	1.02526
513.956	1.30046	513.956	1.04719
514.675	1.35217	514.675	1.0499
515.396	1.37481	515.396	1.02602
516.115	1.34398	516.115	1.0006
516.836	1.30999	516.836	1.04091
517.558	1.28351	517.558	1.07089
518.277	1.26966	518.277	1.06645
519.006	1.25213	519.006	1.07976
519.734	1.27162	519.734	1.10336
520.459	1.31622	520.459	1.1553
521.182	1.39559	521.182	1.14148
521.903	1.4081	521.903	1.13652
522.635	1.40272	522.635	1.09862
523.363	1.38294	523.363	1.0681
524.09	1.33851	524.09	1.08839
524.807	1.33076	524.807	1.10222
525.531	1.34411	525.531	1.10813
526.254	1.38998	526.254	1.07158
526.977	1.42403	526.977	1.05295
527.697	1.39555	527.697	1.02898
528.417	1.29324	528.417	1.01666
529.136	1.20978	529.136	1.00869
529.86	1.16158	529.86	0.99433
530.58	1.15039	530.58	1.0038
531.299	1.11396	531.299	0.97157
532.019	1.15351	532.019	0.98752
532.736	1.18634	532.736	0.9618
533.456	1.1645	533.456	0.95938
534.177	1.16196	534.177	0.97487
534.895	1.1544	534.895	0.97546
535.616	1.11897	535.616	0.96125
536.337	1.1488	536.337	0.97133
537.056	1.2154	537.056	0.99696
537.777	1.2907	537.777	0.96802
538.496	1.32325	538.496	0.95967
539.218	1.29863	539.218	0.96603
539.94	1.29962	539.94	0.96726
540.666	1.29366	540.666	0.9574
541.383	1.25173	541.383	0.94955
542.103	1.20575	542.103	0.94441
542.822	1.16469	542.822	0.93895
543.539	1.12913	543.539	0.9338
544.258	1.1023	544.258	0.92943
544.98	1.08322	544.98	0.92612
545.7	1.06969	545.7	0.92392
546.415	1.05749	546.415	0.92246
547.137	1.04776	547.137	0.92143
547.856	1.04033	547.856	0.92072
548.576	1.03442	548.576	0.92038
549.296	1.03003	549.296	0.92058
550.018	1.02726	550.018	0.92116
550.738	1.02608	550.738	0.92222
551.459	1.02824	551.459	0.92339
552.179	1.03666	552.179	0.9249
552.901	1.05382	552.901	0.92687
553.63	1.08362	553.63	0.92873
554.355	1.23668	554.355	0.93092
555.082	1.39153	555.082	0.93313
555.804	1.63544	555.804	0.9357
556.524	1.98192	556.524	0.93837
557.246	2.43423	557.246	0.90601
557.966	2.97161	557.966	0.91093
558.687	3.5733	558.687	0.91592
559.407	4.22056	559.407	0.92129
560.127	4.90902	560.127	0.92702
560.847	5.62698	560.847	0.93349
561.568	6.36659	561.568	0.94113
562.288	7.11463	562.288	0.95011
563.008	7.86544	563.008	0.96155
563.73	8.60724	563.73	0.97677
564.465	9.35059	564.465	0.9963
565.193	9.35059	565.193	1.02105
565.921	10.7356	565.921	1.05196
566.636	11.3689	566.636	1.09013
567.357	11.9838	567.357	1.13651
568.078	12.5723	568.078	1.19195
568.798	13.1403	568.798	1.2571
569.529	13.6941	569.529	1.33407
570.261	14.228	570.261	1.42095
570.988	14.7372	570.988	1.51893
571.709	15.2227	571.709	1.62738
572.428	15.688	572.428	1.74677
573.147	16.1384	573.147	1.87713
573.867	16.5726	573.867	2.01826
574.589	16.9865	574.589	2.16716
575.305	17.3814	575.305	2.32607
576.028	17.7655	576.028	2.4926
576.749	18.129	576.749	2.66454
577.474	18.4791	577.474	2.84205
578.2	18.8146	578.2	3.02544
578.927	19.1327	578.927	3.21026
579.651	19.4359	579.651	3.39597
580.374	19.7233	580.374	3.57967
581.093	19.995	581.093	3.66667
581.826	20.2589	581.826	3.66667
582.553	20.5062	582.553	4.18796
583.276	20.7388	583.276	4.36349
583.999	20.9577	583.999	4.53355
584.722	21.1658	584.722	4.69944
585.445	21.3629	585.445	4.85937
586.168	21.5457	586.168	5.01225
586.887	21.717	586.887	5.15905
587.608	21.8768	587.608	5.29959
588.328	22.0262	588.328	5.43494
589.049	22.1648	589.049	5.56289
589.786	22.2967	589.786	5.68876
590.515	22.4169	590.515	5.80719
591.241	22.5276	591.241	5.92025
591.963	22.6304	591.963	6.02983
592.683	22.7206	592.683	6.12966
593.422	22.8063	593.422	6.22359
594.147	22.8638	594.147	6.31674
594.878	22.9336	594.878	6.40792
595.606	22.9966	595.606	6.49352
596.329	23.0532	596.329	6.57583
597.052	23.1019	597.052	6.65436
597.778	23.1453	597.778	6.72971
598.495	23.181	598.495	6.80114
599.218	23.2113	599.218	6.87054
599.949	23.2357	599.949	6.93821
600.68	23.2543	600.68	7.00181
601.403	23.268	601.403	7.06279
602.136	23.2767	602.136	7.12148
602.855	23.2801	602.855	7.17817
603.579	23.2804	603.579	7.23265
604.306	23.2746	604.306	7.28515
605.033	23.2658	605.033	7.3357
605.767	23.2523	605.767	7.38409
606.498	23.2351	606.498	7.43104
607.218	23.2166	607.218	7.47444
607.944	23.1932	607.944	7.51718
608.665	23.1672	608.665	7.55842
609.387	23.1373	609.387	7.59764
610.108	23.1073	610.108	7.63547
610.828	23.0739	610.828	7.67195
611.549	23.0383	611.549	7.70699
612.269	23.0006	612.269	7.7408
613.001	22.9599	613.001	7.77353
613.728	22.9184	613.728	7.80501
614.453	22.8747	614.453	7.83522
615.175	22.8315	615.175	7.86435
615.897	22.785	615.897	7.89183
616.618	22.7371	616.618	7.91842
617.348	22.6882	617.348	7.94385
618.079	22.6368	618.079	7.96894
618.814	22.5867	618.814	7.99186
619.545	22.5359	619.545	8.01435
620.278	22.4839	620.278	8.03664
621.011	22.4299	621.011	8.05801
621.726	22.3792	621.726	8.07701
622.443	22.3272	622.443	8.09595
623.158	22.2759	623.158	8.11381
623.879	22.224	623.879	8.13113
624.603	22.1706	624.603	8.14768
625.327	22.1179	625.327	8.16322
626.059	22.0638	626.059	8.17779
626.781	22.0105	626.781	8.19222
627.505	21.9593	627.505	8.20629
628.226	21.9083	628.226	8.21939
628.947	21.8572	628.947	8.23154
629.669	21.8063	629.669	8.24316
630.391	21.7556	630.391	8.25418
631.107	21.7052	631.107	8.26483
631.826	21.6552	631.826	8.27506
632.548	21.607	632.548	8.28455
633.267	21.558	633.267	8.29346
633.988	21.5111	633.988	8.30163
634.709	21.4634	634.709	8.30981
635.429	21.4179	635.429	8.31701
636.151	21.371	636.151	8.32431
636.87	21.3261	636.87	8.33093
637.59	21.2815	637.59	8.33664
638.309	21.2367	638.309	8.34263
639.03	21.1941	639.03	8.34743
639.75	21.151	639.75	8.35285
640.475	21.109	640.475	8.3581
641.204	21.0678	641.204	8.36305
641.931	21.0291	641.931	8.36806
642.656	20.9899	642.656	8.37145
643.377	20.9485	643.377	8.37441
644.096	20.9076	644.096	8.37635
644.818	20.8676	644.818	8.37838
645.54	20.8273	645.54	8.38023
646.271	20.7871	646.271	8.38223
646.999	20.7474	646.999	8.38355
647.723	20.7088	647.723	8.38513
648.445	20.6749	648.445	8.38658
649.168	20.6383	649.168	8.38699
649.899	20.6011	649.899	8.38845
650.627	20.5677	650.627	8.38966
651.353	20.5338	651.353	8.39051
652.078	20.4996	652.078	8.39113
652.803	20.4676	652.803	8.39192
653.534	20.4356	653.534	8.32866
654.26	18.7056	654.26	7.70414
654.982	16.9787	654.982	7.20215
655.708	17.0018	655.708	6.92387
656.43	16.985	656.43	6.31725
657.149	16.0535	657.149	5.70211
657.866	15.6254	657.866	5.30611
658.589	15.5567	658.589	5.11834
659.323	15.2293	659.323	4.90713
660.051	14.5715	660.051	4.65084
660.774	14.6055	660.774	4.46046
661.499	15.1973	661.499	4.2871
662.217	15.5396	662.217	4.14536
662.939	15.0529	662.939	3.89602
663.661	14.4762	663.661	3.82894
664.383	14.5951	664.383	3.75571
665.097	14.6034	665.097	3.69037
665.82	14.1941	665.82	3.51035
666.536	13.6678	666.536	3.28273
667.259	13.4204	667.259	3.1726
667.98	13.1294	667.98	2.9439
668.7	12.5773	668.7	2.70223
669.423	12.4341	669.423	2.63573
670.144	11.9917	670.144	2.61097
670.875	11.3681	670.875	2.62643
671.603	11.3393	671.603	2.57326
672.327	10.8925	672.327	2.43691
673.06	10.9543	673.06	2.39828
673.789	10.6413	673.789	2.2227
674.513	9.97193	674.513	2.12813
675.237	9.90593	675.237	2.0849
675.957	9.62705	675.957	1.98586
676.68	9.45635	676.68	1.98586
677.399	9.21505	677.399	1.91826
678.118	9.10749	678.118	2.00774
678.841	9.16137	678.841	2.19339
679.558	9.68516	679.558	2.56653
680.28	9.90148	680.28	2.901
680.997	10.2513	680.997	3.37705
681.73	10.6291	681.73	3.66667
682.458	10.9075	682.458	3.66667
683.183	10.9999	683.183	4.03559
683.91	11.0122	683.91	4.05795
684.634	11.1331	684.634	4.02668
685.358	11.2803	685.358	4.07089
686.088	11.4528	686.088	4.23626
686.813	11.7741	686.813	4.37886
687.537	11.018	687.537	4.20127
688.271	10.6294	688.271	4.11476
688.998	10.8746	688.998	4.11804
689.725	10.5273	689.725	4.25088
690.446	10.2341	690.446	4.12632
691.169	9.71595	691.169	3.97106
691.886	9.69753	691.886	3.84184
692.604	9.47934	692.604	3.61976
693.323	8.81831	693.323	3.26372
694.043	8.60881	694.043	3.13895
694.764	8.66353	694.764	3.13796
695.484	8.42364	695.484	3.02026
696.202	8.37533	696.202	3.02423
696.921	8.44629	696.921	2.98106
697.641	8.39665	697.641	2.9516
698.36	8.30603	698.36	2.8605
699.086	8.02247	699.086	2.75144
699.806	7.94869	699.806	2.66199
700.526	7.65782	700.526	2.62619
701.245	7.44296	701.245	2.60878
701.965	7.42062	701.965	2.57791
702.685	7.29531	702.685	2.46922
703.405	6.91538	703.405	2.36661
704.123	6.41155	704.123	2.25092
704.843	6.30335	704.843	2.22869
705.563	6.31791	705.563	2.08797
706.283	5.99819	706.283	1.98586
707.001	6.0663	707.001	1.98586
707.721	5.74199	707.721	1.73748
708.444	5.69274	708.444	1.77427
709.165	5.79802	709.165	1.71316
709.885	5.76203	709.885	1.6392
710.604	5.76501	710.604	1.71335
711.325	5.61413	711.325	1.67979
712.042	5.49789	712.042	1.67864
712.762	5.45751	712.762	1.62992
713.481	5.47561	713.481	1.59527
714.203	5.5881	714.203	1.62921
714.924	5.69199	714.924	1.623
715.645	5.54007	715.645	1.65809
716.365	5.42883	716.365	1.68636
717.08	5.51018	717.08	1.70259
717.799	5.18987	717.799	1.66944
718.521	5.06824	718.521	1.64067
719.243	5.06824	719.243	1.6709
719.964	5.07517	719.964	1.5895
720.685	5.11441	720.685	1.57794
721.405	5.07056	721.405	1.54589
722.133	5.1239	722.133	1.54973
722.863	5.1015	722.863	1.57738
723.585	5.05094	723.585	1.6412
724.308	4.94282	724.308	1.65054
725.03	4.81873	725.03	1.58893
725.749	4.68963	725.749	1.51726
726.467	4.62792	726.467	1.52585
727.189	4.59917	727.189	1.52925
727.91	4.5135	727.91	1.55108
728.632	4.62146	728.632	1.56582
729.354	4.4863	729.354	1.66181
730.072	4.4898	730.072	1.6245
730.791	4.5099	730.791	1.56549
731.512	4.4159	731.512	1.46636
732.232	4.34205	732.232	1.48093
732.95	4.17979	732.95	1.47105
733.669	4.1084	733.669	1.43747
734.391	4.08117	734.391	1.41159
735.111	3.9812	735.111	1.40558
735.841	3.93054	735.841	1.39056
736.573	4.00203	736.573	1.35153
737.295	3.96085	737.295	1.28272
738.016	3.9329	738.016	1.26419
738.739	3.85448	738.739	1.23821
739.461	3.6996	739.461	1.20014
740.181	3.54561	740.181	1.25597
740.899	3.46878	740.899	1.18209
741.623	3.44395	741.623	1.26285
742.353	3.29328	742.353	1.20248
743.068	3.28062	743.068	1.25407
743.788	3.41084	743.788	1.24573
744.51	3.32177	744.51	1.24533
745.228	3.19497	745.228	1.16106
745.951	3.07874	745.951	1.17945
746.671	3.0714	746.671	1.16333
747.389	3.24503	747.389	1.1471
748.106	3.24702	748.106	1.15262
748.827	3.16274	748.827	1.17854
749.545	3.18588	749.545	1.19484
750.275	3.08286	750.275	1.09192
751.003	2.98829	751.003	1.09849
751.727	2.92066	751.727	1.09521
752.449	2.90973	752.449	1.10879
753.173	2.82788	753.173	1.10445
753.891	2.76344	753.891	1.07487
754.614	2.81983	754.614	1.10699
755.344	2.8048	755.344	1.16135
756.06	2.83271	756.06	1.20998
756.78	2.86335	756.78	1.22414
757.498	2.8172	757.498	1.24665
758.215	2.74641	758.215	1.29836
758.935	2.68105	758.935	1.22331
759.655	2.6345	759.655	1.23621
760.378	2.50847	760.378	1.16213
761.1	2.36411	761.1	1.13304
761.815	2.30414	761.815	1.20962
762.536	2.445	762.536	1.31074
763.254	2.48426	763.254	1.34812
763.975	2.55937	763.975	1.31003
764.693	2.62943	764.693	1.37032
765.413	2.5847	765.413	1.38654
766.133	2.52894	766.133	1.35349
766.852	2.44351	766.852	1.33151
767.574	2.42533	767.574	1.3158
768.293	2.47799	768.293	1.2914
769.015	2.52343	769.015	1.31419
769.738	2.47467	769.738	1.40627
770.456	2.52491	770.456	1.37529
771.186	2.56653	771.186	1.41797
771.911	2.58216	771.911	1.38812
772.635	2.52422	772.635	1.35889
773.36	2.43986	773.36	1.28917
774.08	2.42708	774.08	1.25761
774.802	2.45323	774.802	1.27165
775.521	2.55316	775.521	1.29267
776.243	2.58438	776.243	1.26027
776.961	2.4892	776.961	1.23103
777.682	2.42335	777.682	1.24546
778.414	2.21142	778.414	1.31513
779.138	2.02746	779.138	1.38119
779.863	2.09731	779.863	1.38778
780.586	2.15448	780.586	1.3639
781.31	2.18073	781.31	1.32245
782.029	2.24698	782.029	1.28759
782.749	2.22286	782.749	1.2978
783.47	2.22978	783.47	1.24111
784.19	2.2431	784.19	1.19626
784.91	2.24062	784.91	1.15811
785.631	2.30175	785.631	1.12524
786.352	2.31911	786.352	1.08952
787.073	2.22155	787.073	1.12657
787.794	2.18414	787.794	1.12505
788.514	2.087	788.514	1.07884
789.245	2.03466	789.245	1.09972
789.974	1.97784	789.974	1.08225
790.701	2.02348	790.701	1.05203
791.421	1.98653	791.421	1.02857
792.143	1.97286	792.143	0.99632
792.865	1.86538	792.865	0.999
793.582	1.8662	793.582	1.01102
794.302	1.77635	794.302	1.00707
795.021	1.7499	795.021	1.02128
795.743	1.72973	795.743	1.04624
796.465	1.69937	796.465	1.08789
797.186	1.83589	797.186	1.11254
797.906	1.87433	797.906	1.11605
798.625	1.98821	798.625	1.1199
799.346	1.923	799.346	1.11814
800.065	1.90118	800.065	1.11395
800.785	1.85991	800.785	1.07263
801.505	1.76235	801.505	1.06022
802.227	1.68551	802.227	1.04736
802.945	1.68839	802.945	1.11035
803.678	1.72118	803.678	1.14109
804.408	1.78904	804.408	1.10146
805.133	1.75393	805.133	1.15918
805.859	1.71858	805.859	1.25101
806.575	1.68263	806.575	1.29836
807.296	1.71779	807.296	1.36008
808.017	1.75567	808.017	1.4088
808.735	1.82012	808.735	1.39895
809.456	1.93702	809.456	1.36897
810.176	1.83387	810.176	1.3627
810.896	1.82377	810.896	1.33292
811.615	1.77669	811.615	1.24525
812.339	1.65076	812.339	1.19516
813.056	1.62229	813.056	1.22919
813.775	1.67114	813.775	1.17708
814.496	1.56818	814.496	1.17869
815.215	1.55621	815.215	1.1937
815.934	1.59201	815.934	1.23976
816.654	1.59319	816.654	1.24623
817.375	1.6107	817.375	1.25345
818.106	1.52612	818.106	1.28088
818.832	1.45587	818.832	1.25742
819.56	1.42117	819.56	1.21775
820.281	1.42168	820.281	1.16713
821.002	1.43098	821.002	1.15096
821.726	1.4266	821.726	1.11413
822.446	1.39785	822.446	1.06894
823.168	1.38691	823.168	1.04631
823.888	1.35827	823.888	1.03526
824.606	1.35794	824.606	1.0154
825.335	1.34757	825.335	0.99777
826.062	1.34168	826.062	0.98663
826.788	1.32614	826.788	1.04879
827.512	1.37848	827.512	1.11479
828.235	1.46655	828.235	1.14979
828.955	1.51504	828.955	1.13531
829.678	1.50622	829.678	1.11016
830.396	1.44221	830.396	1.10187
831.115	1.50214	831.115	1.08635
831.836	1.47116	831.836	1.08802
832.555	1.46817	832.555	1.02917
833.276	1.45607	833.276	0.99601
833.996	1.42139	833.996	0.96327
834.716	1.37723	834.716	0.96106
835.435	1.34683	835.435	0.98366
836.156	1.39567	836.156	0.97448
836.875	1.37117	836.875	0.99439
837.593	1.35475	837.593	1.0236
838.325	1.41208	838.325	0.99827
839.041	1.3287	839.041	0.98861
839.77	1.30215	839.77	0.95997
840.494	1.20802	840.494	0.95222
841.219	1.17389	841.219	0.9222
841.94	1.2237	841.94	0.92862
842.665	1.23662	842.665	0.93806
843.387	1.29823	843.387	0.95228
844.106	1.3353	844.106	1.00549
844.825	1.3398	844.825	0.99686
845.545	1.4088	845.545	1.01217
846.266	1.35511	846.266	1.01159
846.985	1.40504	846.985	0.99079
847.705	1.37157	847.705	0.99886
848.425	1.37633	848.425	0.98612
849.146	1.37321	849.146	0.99806
849.867	1.4299	849.867	1.01072
850.584	1.45195	850.584	1.0389
851.304	1.48868	851.304	1.07995
852.025	1.51915	852.025	1.12304
852.748	1.57206	852.748	1.16208
853.467	1.50329	853.467	1.1521
854.187	1.43532	854.187	1.16779
854.907	1.47639	854.907	1.16764
855.625	1.39869	855.625	1.20067
856.345	1.35078	856.345	1.23215
857.065	1.34929	857.065	1.20866
857.785	1.32155	857.785	1.21538
858.507	1.26177	858.507	1.19271
859.226	1.29116	859.226	1.14392
859.947	1.27677	859.947	1.15461
860.667	1.3066	860.667	1.12773
861.384	1.30879	861.384	1.08246
862.104	1.27091	862.104	1.03403
862.824	1.24476	862.824	0.99258
863.544	1.1947	863.544	1.00512
864.265	1.1693	864.265	1.04205
864.99	1.17935	864.99	1.02942
865.712	1.16911	865.712	1.06099
866.428	1.22279	866.428	1.06758
867.145	1.19576	867.145	1.07003
867.875	1.17683	867.875	1.03561
868.602	1.10773	868.602	1.00155
869.328	1.05673	869.328	0.98112
870.051	1.01112	870.051	0.97103
870.773	0.96595	870.773	0.9602
871.506	0.93811	871.506	0.9479
872.254	0.92578	872.254	0.9365
872.988	0.92337	872.988	0.92721
873.717	0.92167	873.717	0.92049
874.455	0.92003	874.455	0.91597
875.183	0.91902	875.183	0.91306
875.907	0.9527	875.907	0.91085
876.645	0.9519	876.645	0.90924
877.375	0.95233	877.375	0.90849
878.111	0.95589	878.111	0.90856
878.836	0.96311	878.836	0.90935
879.559	0.97864	879.559	0.91084
880.283	1.02758	880.283	0.91215
881.005	1.15438	881.005	0.91431
881.724	1.37311	881.724	0.91669
882.443	1.68407	882.443	0.91952
883.172	2.11732	883.172	0.92294
883.888	2.69766	883.888	0.92661
884.601	3.44459	884.601	0.93091
885.321	4.35666	885.321	0.93586
886.038	5.40757	886.038	0.96357
886.758	5.77176	886.758	0.96769
887.481	5.77176	887.481	0.97277
888.201	9.21733	888.201	0.97992
888.919	10.6677	888.919	0.99038
889.641	12.188	889.641	1.0061
890.362	13.7525	890.362	1.02875
891.095	15.3704	891.095	1.06035
891.82	16.9871	891.82	1.10194
892.544	18.3835	892.544	1.15546
893.269	18.3835	893.269	1.2209
893.989	21.8824	893.989	1.29975
894.71	23.402	894.71	1.39239
895.43	24.856	895.43	1.50083
896.159	26.2571	896.159	1.62569
897.051	27.86	897.051	1.80181
897.775	29.0655	897.775	1.9626
898.489	30.1832	898.489	2.14172
899.251	31.2932	899.251	2.34832
899.981	32.2934	899.981	2.56925
900.714	33.1991	900.714	2.66667
901.439	34.0502	901.439	2.66667
902.322	34.999	902.322	3.37938
903.058	35.7267	903.058	3.63708
903.796	36.4012	903.796	3.89414
904.52	37.0103	904.52	4.14644
905.243	37.5739	905.243	4.39159
905.962	38.096	905.962	4.6312
906.689	38.573	906.689	4.86531
907.409	39.0195	907.409	5.09387
908.129	39.4048	908.129	5.30304
908.859	39.762	908.859	5.50896
909.585	40.0942	909.585	5.7067
910.308	40.3976	910.308	5.89579
911.029	40.6713	911.029	6.07536
911.749	40.916	911.749	6.24803
912.471	41.1334	912.471	6.41229
913.19	41.3264	913.19	6.57035
913.913	41.4985	913.913	6.72121
914.633	41.6306	914.633	6.86068
915.364	41.7479	915.364	6.99982
916.074	41.8588	916.074	7.13326
916.793	41.9535	916.793	7.26331
917.516	42.0314	917.516	7.38728
918.234	42.0925	918.234	7.50696
918.954	42.1371	918.954	7.62222
919.674	42.1684	919.674	7.73304
920.404	42.185	920.404	7.84122
921.119	42.1908	921.119	7.94416
921.837	42.1825	921.837	8.04431
922.558	42.165	922.558	8.08081
923.288	42.1365	923.288	8.08081
924.002	42.0976	924.002	8.40351
924.736	42.0468	924.736	8.49161
925.462	41.993	925.462	8.57685
926.185	41.9268	926.185	8.65792
926.903	41.8571	926.903	8.73682
927.624	41.7783	927.624	8.81405
928.342	41.6977	928.342	8.8881
929.063	41.608	929.063	8.9612
929.782	41.5185	929.782	9.03054
930.503	41.4226	930.503	9.09859
931.225	41.32	931.225	9.16377
931.946	41.213	931.946	9.22698
932.666	41.1033	932.666	9.28832
933.386	40.9926	933.386	9.34742
934.107	40.877	934.107	9.40441
934.826	40.759	934.826	9.45958
935.546	40.6387	935.546	9.51344
936.267	40.5149	936.267	9.56522
936.997	40.4094	936.997	9.62775
937.723	40.2707	937.723	9.66585
938.446	40.1551	938.446	9.70037
939.169	39.8665	939.169	9.70424
939.888	39.6789	939.888	9.73386
940.612	39.4789	940.612	9.77898
941.334	39.4348	941.334	9.84638
942.051	39.4163	942.051	9.91591
942.771	39.2449	942.771	9.92092
943.492	39.0015	943.492	9.94116
944.213	38.9496	944.213	9.98426
944.932	38.7716	944.932	10.0248
945.655	38.6819	945.655	10.0446
946.382	38.4226	946.382	10.0496
947.098	38.3647	947.098	10.1112
947.815	38.3527	947.815	10.1746
948.533	38.3311	948.533	10.2309
949.252	38.2126	949.252	10.2312
949.97	38.0087	949.97	10.2513
950.689	37.9698	950.689	10.3
951.413	37.9324	951.413	10.3458
952.133	37.7861	952.133	10.3526
952.854	37.7184	952.854	10.3901
953.575	37.6067	953.575	10.3865
954.294	37.3258	954.294	10.3525
955.014	37.0656	955.014	10.3256
955.734	36.8242	955.734	10.3086
956.453	36.6107	956.453	10.3195
957.174	36.5076	957.174	10.3259
957.895	36.321	957.895	10.3218
958.614	36.1475	958.614	10.3203
959.344	36.0224	959.344	10.3351
960.059	35.8812	960.059	10.3423
960.777	35.7785	960.777	10.3529
961.496	35.6492	961.496	10.3553
962.215	35.5231	962.215	10.3578
962.935	35.4666	962.935	10.3902
963.65	35.4471	963.65	10.416
964.37	35.3343	964.37	10.4146
965.09	35.2154	965.09	10.421
965.813	35.14	965.813	10.4208
966.532	35.0315	966.532	10.4225
967.25	35.0683	967.25	10.4688
967.97	35.0542	967.97	10.5095
968.69	35.0112	968.69	10.5037
969.411	35.0069	969.411	10.5504
970.143	35.1017	970.143	10.6059
970.857	35.1776	970.857	10.6522
971.574	35.2295	971.574	10.6807
972.295	35.1162	972.295	10.6387
973.015	34.9308	973.015	10.5925
973.734	34.7548	973.734	10.5543
974.454	34.5959	974.454	10.5264
975.171	34.456	975.171	10.5106
975.903	34.4613	975.903	10.552
976.627	34.4218	976.627	10.5155
977.353	31.4788	977.353	9.74581
978.077	30.2585	978.077	9.48216
978.8	27.8747	978.8	9.14862
979.52	26.1186	979.52	8.44889
980.241	26.405	980.241	7.80347
980.962	26.3479	980.962	7.04934
981.68	25.799	981.68	6.32244
982.401	24.9334	982.401	5.83145
983.121	24.2171	983.121	5.33333
983.843	22.7555	983.843	5.33333
984.568	21.4421	984.568	4.42488
985.29	20.6556	985.29	4.09411
986.014	19.6988	986.014	3.59583
986.742	19.103	986.742	3.46962
987.467	18.2216	987.467	3.19602
988.192	16.7987	988.192	3.0739
988.916	16.2735	988.916	3.04942
989.635	16.3582	989.635	2.98688
990.354	15.836	990.354	2.83995
991.075	15.2478	991.075	2.71399
991.795	14.2891	991.795	2.54677
992.515	13.9689	992.515	2.63177
993.234	14.5137	993.234	2.96769
993.955	14.7863	993.955	3.65004
994.674	14.8949	994.674	4.18871
995.395	14.8956	995.395	4.4156
996.113	14.2358	996.113	4.60931
996.836	14.412	996.836	4.82196
997.556	14.3278	997.556	4.83824
998.275	14.4654	998.275	4.74647
998.994	14.5415	998.994	4.58654
999.715	14.7285	999.715	4.52006
1000.43	14.9739	1000.43	4.61051
1001.15	14.825	1001.15	4.49734
1001.87	15.0617	1001.87	4.5052
1002.6	14.9736	1002.6	4.36223
1003.32	14.2407	1003.32	4.23462
1004.04	13.0913	1004.04	3.94373
1004.75	12.3935	1004.75	3.79192
1005.47	12.0556	1005.47	3.55699
1006.19	11.9969	1006.19	3.61022
1006.91	12.1182	1006.91	3.67129
1007.64	12.1377	1007.64	3.85395
1008.35	12.0449	1008.35	3.8198
1009.07	11.9835	1009.07	3.71838
1009.79	11.9835	1009.79	3.63419
1010.51	11.8325	1010.51	3.49936
1011.23	11.2915	1011.23	3.29414
1011.95	10.4496	1011.95	3.04337
1012.67	9.86461	1012.67	2.93849
1013.39	9.55068	1013.39	2.85943
1014.11	9.37192	1014.11	2.86528
1014.83	9.14223	1014.83	2.70975
1015.55	8.81494	1015.55	2.6809
1016.27	8.82441	1016.27	2.58615
1016.99	8.60315	1016.99	2.45579
1017.71	8.79195	1017.71	2.40069
1018.44	8.66204	1018.44	2.32669
1019.15	8.48849	1019.15	2.27735
1019.87	8.22113	1019.87	2.25142
1020.6	8.01444	1020.6	2.19583
1021.32	8.01255	1021.32	2.12132
1022.04	8.10641	1022.04	2.09817
1022.76	8.0505	1022.76	2.08297
1023.47	7.84725	1023.47	2.07927
1024.2	7.64871	1024.2	2.01333
1024.91	7.44969	1024.91	1.97234
1025.63	7.34971	1025.63	1.9862
1026.35	7.33605	1026.35	1.9073
1027.07	7.29579	1027.07	1.9247
1027.79	7.11324	1027.79	1.79608
1028.51	6.64963	1028.51	1.74809
1029.23	6.62378	1029.23	1.7469
1029.95	6.65233	1029.95	1.7654
1030.67	6.49273	1030.67	1.72305
1031.39	6.43242	1031.39	1.68688
1032.12	6.34829	1032.12	1.67171
1032.84	5.99864	1032.84	1.65116
1033.56	5.81296	1033.56	1.6248
1034.28	5.68188	1034.28	1.61616
1034.99	5.56721	1034.99	1.61616
1035.71	5.3916	1035.71	1.51003
1036.43	5.49905	1036.43	1.50752
1037.15	5.32044	1037.15	1.49908
1037.87	5.26675	1037.87	1.42495
1038.59	5.17742	1038.59	1.43328
1039.31	5.14919	1039.31	1.44078
1040.03	4.99073	1040.03	1.40278
1040.75	4.75063	1040.75	1.36585
1041.47	4.72474	1041.47	1.36441
1042.19	4.82082	1042.19	1.39249
1042.92	5.0087	1042.92	1.37959
1043.63	5.02461	1043.63	1.3761
1044.36	4.79841	1044.36	1.35679
1045.08	4.70023	1045.08	1.36071
1045.8	4.54069	1045.8	1.36344
1046.52	4.38419	1046.52	1.39093
1047.24	4.30449	1047.24	1.36743
1047.96	4.22873	1047.96	1.37956
1048.67	4.16775	1048.67	1.34989
1049.4	4.17668	1049.4	1.2991
1050.12	4.13863	1050.12	1.32078
1050.84	4.12334	1050.84	1.29586
1051.56	4.06101	1051.56	1.30521
1052.29	4.1557	1052.29	1.32329
1053.01	4.22962	1053.01	1.31607
1053.74	4.28257	1053.74	1.37531
1054.46	4.29016	1054.46	1.38507
1055.18	4.19732	1055.18	1.41543
1055.9	4.07713	1055.9	1.37
1056.62	3.83182	1056.62	1.30175
1057.34	3.65958	1057.34	1.29372
1058.06	3.5516	1058.06	1.22639
1058.78	3.3977	1058.78	1.16886
1059.5	3.32471	1059.5	1.15533
1060.22	3.32471	1060.22	1.13584
1060.95	3.16873	1060.95	1.12647
1061.68	3.09161	1061.68	1.16575
1062.41	3.21041	1062.41	1.20412
1063.14	3.28607	1063.14	1.2096
1063.86	3.33442	1063.86	1.1836
1064.58	3.40949	1064.58	1.22345
1065.3	3.28342	1065.3	1.21686
1066.02	3.1676	1066.02	1.24998
1066.75	3.12416	1066.75	1.21245
1067.47	3.1248	1067.47	1.18641
1068.2	3.02977	1068.2	1.18516
1068.92	3.00507	1068.92	1.20709
1069.64	2.92058	1069.64	1.2377
1070.37	2.90258	1070.37	1.2061
1071.09	2.86978	1071.09	1.18565
1071.81	2.87857	1071.81	1.1885
1072.54	2.70151	1072.54	1.1508
1073.26	2.61778	1073.26	1.15896
1073.99	2.53861	1073.99	1.14222
1074.71	2.46259	1074.71	1.09119
1075.43	2.43384	1075.43	1.03554
1076.15	2.37275	1076.15	1.0352
1076.87	2.33875	1076.87	1.0377
1077.59	2.24066	1077.59	1.01134
1078.31	2.23841	1078.31	1.01942
1079.03	2.28364	1079.03	1.05123
1079.75	2.11946	1079.75	1.01003
1080.48	2.0733	1080.48	1.00228
1081.19	2.03256	1081.19	1.01115
1081.91	1.98298	1081.91	1.00414
1082.64	1.9832	1082.64	1.03192
1083.35	2.07064	1083.35	1.01014
1084.07	2.13285	1084.07	1.02034
1084.8	2.1526	1084.8	1.02319
1085.51	2.22906	1085.51	1.05366
1086.23	2.24889	1086.23	1.07118
1086.96	2.17997	1086.96	1.01363
1087.68	2.12082	1087.68	1.01266
1088.4	2.05067	1088.4	1.02241
1089.12	1.91524	1089.12	1.05448
1089.84	1.89225	1089.84	1.05889
1090.56	1.88175	1090.56	1.05341
1091.28	1.95966	1091.28	1.03927
1092	1.98512	1092	1.05746
1092.71	1.93288	1092.71	1.06813
1093.44	1.90098	1093.44	1.11752
1094.16	1.91899	1094.16	1.11334
1094.88	1.80065	1094.88	1.13369
1095.6	1.76315	1095.6	1.13548
1096.32	1.73342	1096.32	1.10992
1097.03	1.82	1097.03	1.14044
1097.75	1.84114	1097.75	1.12181
1098.47	1.90859	1098.47	1.15869
1099.19	1.85127	1099.19	1.181
1099.91	1.89509	1099.91	1.16892
1100.63	1.88298	1100.63	1.18135
1101.36	1.88246	1101.36	1.18646
1102.09	1.83484	1102.09	1.15826
1102.81	1.81675	1102.81	1.19026
1103.54	1.82023	1103.54	1.19543
1104.26	1.83711	1104.26	1.19016
1105	1.85102	1105	1.16614
1105.73	1.8571	1105.73	1.14583
1106.45	1.847	1106.45	1.15796
1107.17	1.81536	1107.17	1.17306
1107.89	1.80483	1107.89	1.17542
1108.61	1.83011	1108.61	1.14808
1109.33	1.86658	1109.33	1.1443
1110.06	1.83045	1110.06	1.16972
1110.77	1.78969	1110.77	1.23685
1111.49	1.7629	1111.49	1.27234
1112.21	1.8255	1112.21	1.272
1112.94	1.79142	1112.94	1.28195
1113.66	1.70622	1113.66	1.20811
1114.38	1.66946	1114.38	1.15715
1115.1	1.58881	1115.1	1.08322
1115.81	1.63568	1115.81	1.0859
1116.53	1.6876	1116.53	1.0546
1117.25	1.7067	1117.25	1.07991
1117.97	1.73622	1117.97	1.07124
1118.7	1.76597	1118.7	1.06325
1119.42	1.75294	1119.42	1.09627
1120.13	1.74851	1120.13	1.13807
1120.86	1.75455	1120.86	1.15921
1121.58	1.70703	1121.58	1.18795
1122.29	1.70416	1122.29	1.17422
1123.01	1.76312	1123.01	1.23243
1123.74	1.79663	1123.74	1.26454
1124.46	1.82497	1124.46	1.228
1125.19	1.82224	1125.19	1.23499
1125.92	1.80919	1125.92	1.20133
1126.64	1.5665	1126.64	1.12626
1127.36	1.39285	1127.36	1.06117
1128.08	1.28969	1128.08	1.01825
1128.8	1.29123	1128.8	1.00852
1129.52	1.33331	1129.52	1.05057
1130.24	1.37239	1130.24	1.0872
1130.96	1.45956	1130.96	1.07735
1131.68	1.4721	1131.68	1.09526
1132.4	1.51306	1132.4	1.12496
1133.12	1.57853	1133.12	1.14516
1133.84	1.62083	1133.84	1.12456
1134.56	1.67713	1134.56	1.10965
1135.28	1.62921	1135.28	1.10042
1136.01	1.61941	1136.01	1.13034
1136.73	1.59579	1136.73	1.12374
1137.46	1.56333	1137.46	1.08973
1138.19	1.50147	1138.19	1.0758
1138.91	1.48133	1138.91	1.06552
1139.63	1.48694	1139.63	1.07102
1140.35	1.50464	1140.35	1.10878
1141.08	1.52779	1141.08	1.13244
1141.8	1.49906	1141.8	1.15358
1142.52	1.42867	1142.52	1.11052
1143.24	1.29815	1143.24	1.10142
1143.96	1.24329	1143.96	1.12183
1144.68	1.22301	1144.68	1.09676
1145.4	1.24566	1145.4	1.07899
1146.12	1.24071	1146.12	1.01841
1146.84	1.20347	1146.84	0.99034
1147.56	1.17648	1147.56	0.95731
1148.28	1.16727	1148.28	0.95562
1149	1.11286	1149	0.97471
1149.71	1.14229	1149.71	0.96463
1150.43	1.1277	1150.43	0.95125
1151.15	1.12614	1151.15	0.98289
1151.87	1.13337	1151.87	0.99576
1152.59	1.14175	1152.59	1.03563
1153.31	1.18346	1153.31	1.04031
1154.03	1.25088	1154.03	1.04732
1154.76	1.28528	1154.76	1.08471
1155.48	1.2973	1155.48	1.12397
1156.2	1.28714	1156.2	1.09768
1156.92	1.28803	1156.92	1.08433
1157.63	1.33135	1157.63	1.09479
1158.35	1.33917	1158.35	1.06831
1159.08	1.32419	1159.08	1.05237
1159.8	1.28873	1159.8	1.02242
1160.52	1.2566	1160.52	0.99562
1161.24	1.32594	1161.24	1.01399
1161.96	1.29929	1161.96	1.02917
1162.68	1.31821	1162.68	1.07872
1163.4	1.34282	1163.4	1.05056
1164.12	1.33523	1164.12	1.07616
1164.84	1.33973	1164.84	1.09171
1165.58	1.38046	1165.58	1.04553
1166.3	1.34645	1166.3	1.08013
1167.02	1.38685	1167.02	1.10467
1167.74	1.40783	1167.74	1.12506
1168.48	1.4356	1168.48	1.11032
1169.21	1.40797	1169.21	1.11462
1169.93	1.36155	1169.93	1.10413
1170.65	1.27377	1170.65	1.08474
1171.37	1.24916	1171.37	1.07163
1172.09	1.19347	1172.09	1.07368
1172.81	1.1374	1172.81	0.98358
1173.54	1.02685	1173.54	0.9397
1174.26	0.97337	1174.26	0.96708
1174.99	0.96753	1174.99	0.97413
1175.71	0.97173	1175.71	0.98909
1176.44	0.99674	1176.44	0.99412
1177.16	0.99201	1177.16	1.0057
1177.88	1.0111	1177.88	0.99167
1178.61	1.02081	1178.61	0.98191
1179.33	1.0113	1179.33	0.97733
1180.05	1.00804	1180.05	0.97488
1180.78	1.01575	1180.78	0.97227
1181.51	1.0277	1181.51	0.96944
1182.23	1.038	1182.23	0.96714
1182.95	1.0415	1182.95	0.96354
1183.67	1.0368	1183.67	0.96067
1184.4	1.03016	1184.4	0.95895
1185.13	1.02473	1185.13	0.95785
1185.86	1.02078	1185.86	0.95704
1186.58	1.01927	1186.58	0.9558
1187.3	1.02526	1187.3	0.95689
1188.02	1.07625	1188.02	0.95737
1188.75	1.35262	1188.75	0.95785
1189.47	2.10977	1189.47	0.9593
1190.19	3.4588	1190.19	0.96039
1190.91	5.32229	1190.91	0.96241
1191.63	5.77176	1191.63	0.96511
1192.35	5.77176	1192.35	0.96865
1193.07	12.0102	1193.07	0.97269
1193.79	14.2249	1193.79	0.97786
1194.51	16.4443	1194.51	0.98391
1195.23	18.3835	1195.23	0.99233
1195.95	18.3835	1195.95	1.0058
1196.68	23.9235	1196.68	1.03061
1197.4	26.6358	1197.4	1.07395
1198.13	29.3862	1198.13	1.14174
1198.85	32.1681	1198.85	1.24017
1199.57	34.9626	1199.57	1.37171
1200.29	37.7333	1200.29	1.53613
1201.02	40.4764	1201.02	1.73082
1201.74	43.1784	1201.74	1.95588
1202.47	45.841	1202.47	2.208
1203.2	48.393	1203.2	2.48429
1203.94	50.8007	1203.94	2.66667
1204.67	52.9867	1204.67	2.66667
1205.4	54.9996	1205.4	3.44336
1206.12	56.8009	1206.12	3.76321
1206.84	58.443	1206.84	4.09175
1207.56	59.9318	1207.56	4.41747
1208.3	61.3023	1208.3	4.74785
1209.02	61.6776	1209.02	5.06963
1209.91	61.6776	1209.91	5.45375
1210.64	64.6688	1210.64	5.7624
1211.37	65.5009	1211.37	6.0596
1212.09	66.225	1212.09	6.34796
1212.82	66.8869	1212.82	6.62605
1213.54	67.4722	1213.54	6.90263
1214.26	67.946	1214.26	7.15497
1214.98	68.3958	1214.98	7.40691
1215.71	68.789	1215.71	7.64846
1216.43	69.1108	1216.43	7.88233
1217.15	69.387	1217.15	8.08081
1217.86	69.6201	1217.86	8.08081
1218.59	69.8205	1218.59	8.62675
1219.31	69.9763	1219.31	8.83796
1220.04	70.0936	1220.04	9.03872
1220.92	70.1953	1220.92	9.27986
1221.65	70.2382	1221.65	9.46947
1222.37	70.2625	1222.37	9.66094
1223.09	70.3821	1223.09	9.8636
1223.82	70.4903	1223.82	10.0622
1224.55	70.5633	1224.55	10.2529
1225.28	70.4696	1225.28	10.3868
1226.01	70.0558	1226.01	10.4881
1226.73	69.6606	1226.73	10.5933
1227.45	69.28	1227.45	10.703
1228.17	68.9394	1228.17	10.8185
1228.9	68.6831	1228.9	10.9778
1229.63	68.5697	1229.63	11.1049
1230.35	68.2301	1230.35	11.2166
1231.07	67.9362	1231.07	11.3326
1231.79	67.9213	1231.79	11.5105
1232.51	67.7728	1232.51	11.6295
1233.24	67.5908	1233.24	11.7401
1233.96	67.2374	1233.96	11.8359
1234.68	67.0026	1234.68	11.969
1235.4	67.1233	1235.4	12.1262
1236.12	66.7918	1236.12	12.2047
1236.84	66.4347	1236.84	12.2782
1237.56	66.1487	1237.56	12.3988
1238.28	66.2175	1238.28	12.5538
1239	66.2099	1239	12.7076
1239.73	66.132	1239.73	12.7918
1240.46	65.7352	1240.46	12.8381
1241.18	65.2548	1241.18	12.876
1241.9	64.853	1241.9	12.9151
1242.63	64.5378	1242.63	12.9752
1243.35	64.2442	1243.35	13.0387
1244.07	63.843	1244.07	13.0807
1244.79	63.5332	1244.79	13.1666
1245.52	63.3025	1245.52	13.2681
1246.25	63.1774	1246.25	13.3415
1246.97	62.953	1246.97	13.4207
1247.7	62.8525	1247.7	13.4868
1248.42	62.4235	1248.42	13.5298
1249.14	62.4085	1249.14	13.6624
1249.86	62.4044	1249.86	13.7304
1250.58	62.0706	1250.58	13.7598
1251.31	61.9043	1251.31	13.8413
1252.04	61.8673	1252.04	13.9502
1252.76	61.795	1252.76	13.9994
1253.48	61.5847	1253.48	14.0699
1254.2	61.3141	1254.2	14.0747
1254.93	61.1218	1254.93	14.0988
1255.65	60.7458	1255.65	14.0838
1256.37	60.4077	1256.37	14.0828
1257.1	60.1102	1257.1	14.094
1257.82	59.8066	1257.82	14.1179
1258.55	59.6101	1258.55	14.1623
1259.27	59.3836	1259.27	14.1921
1259.99	59.2171	1259.99	14.231
1260.72	58.9812	1260.72	14.2474
1261.44	58.9179	1261.44	14.3472
1262.16	58.8731	1262.16	14.3755
1262.88	58.7172	1262.88	14.3974
1263.61	58.4612	1263.61	14.3955
1264.34	58.1957	1264.34	14.3902
1265.06	57.9792	1265.06	14.4022
1265.79	57.9744	1265.79	14.4504
1266.51	57.7045	1266.51	14.4647
1267.23	57.5451	1267.23	14.4718
1267.95	57.3459	1267.95	14.4734
1268.67	57.2839	1268.67	14.5477
1269.39	57.4136	1269.39	14.6081
1270.11	57.2227	1270.11	14.5946
1270.83	56.9869	1270.83	14.5811
1271.56	56.7753	1271.56	14.5706
1272.29	56.6273	1272.29	14.6
1273.01	56.7516	1273.01	14.6912
1273.73	56.8326	1273.73	14.7637
1274.46	57.401	1274.46	14.8606
1275.18	57.4476	1275.18	14.6561
1275.9	56.7714	1275.9	14.3648
1276.62	56.1906	1276.62	14.2183
1277.34	55.7369	1277.34	14.2266
1278.06	55.5622	1278.06	14.2381
1278.78	55.2783	1278.78	14.2606
1279.51	55.1202	1279.51	14.2677
1280.23	54.9222	1280.23	14.3149
1280.96	54.9676	1280.96	14.3913
1281.68	54.7412	1281.68	14.4023
1282.41	54.4632	1282.41	14.3662
1283.14	54.2383	1283.14	14.4082
1283.87	54.1754	1283.87	14.4715
1284.6	54.1413	1284.6	14.5083
1285.32	53.9199	1285.32	14.506
1286.05	53.883	1286.05	14.5405
1286.78	53.7279	1286.78	14.5049
1287.5	53.3178	1287.5	14.392
1288.22	47.8561	1288.22	13.0804
1288.94	45.7225	1288.94	12.3964
1289.67	43.7874	1289.67	11.4801
1290.39	42.205	1290.39	10.1288
1291.11	40.514	1291.11	9.09882
1291.83	39.9657	1291.83	8.09583
1292.55	38.9311	1292.55	7.37747
1293.27	37.7624	1293.27	6.83732
1293.99	37.2071	1293.99	6.35638
1294.71	37.2071	1294.71	5.77444
1295.43	33.0805	1295.43	5.33333
1296.15	31.7226	1296.15	5.33333
1296.87	30.2181	1296.87	4.50236
1297.59	28.9874	1297.59	4.26184
1298.31	27.5977	1298.31	4.00114
1299.03	27.2325	1299.03	3.86377
1299.75	25.7323	1299.75	3.77277
1300.47	24.5053	1300.47	3.59855
1301.2	23.3396	1301.2	3.35756
1301.93	21.5704	1301.93	3.17857
1302.65	19.896	1302.65	3.02524
1303.38	18.6527	1303.38	2.93462
1304.1	17.6924	1304.1	2.80451
1304.82	16.6308	1304.82	2.65012
1305.54	16.0854	1305.54	2.52228
1306.26	15.5874	1306.26	2.48718
1306.98	15.1774	1306.98	2.40379
1307.7	14.7918	1307.7	2.31612
1308.42	13.9724	1308.42	2.20312
1309.15	13.8612	1309.15	2.17927
1309.88	13.87	1309.88	2.29626
1310.6	13.6474	1310.6	2.28254
1311.33	13.703	1311.33	2.36038
1312.05	13.7488	1312.05	2.54236
1312.77	13.645	1312.77	2.67458
1313.49	13.3384	1313.49	2.67612
1314.21	12.9502	1314.21	2.64771
1314.93	12.5441	1314.93	2.48838
1315.65	12.0363	1315.65	2.35402
1316.38	11.9835	1316.38	2.34855
1317.1	11.9835	1317.1	2.28188
1317.83	10.4019	1317.83	2.12467
1318.56	10.1309	1318.56	2.05927
1319.28	9.84622	1319.28	2.12124
1320	9.79426	1320	2.12174
1320.72	10.0053	1320.72	2.09044
1321.44	10.1721	1321.44	2.04049
1322.16	9.9211	1322.16	2.01912
1322.88	9.59217	1322.88	2.0458
1323.6	9.62138	1323.6	2.02781
1324.32	9.54406	1324.32	2.03092
1325.04	9.30201	1325.04	2.03936
1325.76	9.03393	1325.76	2.03447
1326.48	8.87978	1326.48	1.94955
1327.2	8.84375	1327.2	1.94244
1327.92	8.64587	1327.92	1.92828
1328.64	8.40115	1328.64	1.92092
1329.36	8.20025	1329.36	1.87742
1330.08	8.06404	1330.08	1.88897
1330.8	7.76155	1330.8	1.82891
1331.52	7.80416	1331.52	1.87615
1332.24	7.6662	1332.24	1.88247
1332.96	7.5783	1332.96	1.92604
1333.68	7.43716	1333.68	1.95591
1334.4	7.36482	1334.4	1.997
1335.13	7.26826	1335.13	1.97934
1335.86	6.94481	1335.86	1.9857
1336.57	6.70073	1336.57	2.00272
1337.3	6.60331	1337.3	1.9336
1338.02	6.32428	1338.02	1.87485
1338.75	6.1577	1338.75	1.83498
1339.47	6.19199	1339.47	1.89159
1340.19	6.07208	1340.19	1.85064
1340.91	5.97197	1340.91	1.76293
1341.63	5.764	1341.63	1.65453
1342.35	5.43694	1342.35	1.61616
1343.07	5.37544	1343.07	1.61616
1343.79	5.355	1343.79	1.50902
1344.51	5.42032	1344.51	1.51116
1345.24	5.3564	1345.24	1.45603
1345.97	5.20718	1345.97	1.47853
1346.69	5.10317	1346.69	1.43973
1347.41	4.96155	1347.41	1.521
1348.14	5.10708	1348.14	1.50857
1348.86	5.25559	1348.86	1.54417
1349.58	5.22284	1349.58	1.52115
1350.3	4.90309	1350.3	1.38028
1351.02	4.57141	1351.02	1.34969
1351.74	4.37502	1351.74	1.3291
1352.46	4.22869	1352.46	1.31638
1353.18	4.06214	1353.18	1.25936
1353.9	4.13799	1353.9	1.29765
1354.62	4.10477	1354.62	1.33081
1355.34	4.04552	1355.34	1.32653
1356.06	3.97065	1356.06	1.27484
1356.78	3.95373	1356.78	1.26359
1357.5	3.96871	1357.5	1.30746
1358.22	4.02488	1358.22	1.28961
1358.95	4.08725	1358.95	1.37415
1359.68	4.1058	1359.68	1.36894
1360.4	4.10668	1360.4	1.36266
1361.13	4.06099	1361.13	1.35592
1361.85	3.91947	1361.85	1.39108
1362.57	3.73196	1362.57	1.4272
1363.29	3.71605	1363.29	1.33638
1364.01	3.61546	1364.01	1.36392
1364.73	3.59488	1364.73	1.37277
1365.46	3.5703	1365.46	1.35479
1366.19	3.51157	1366.19	1.33384
1366.92	3.47465	1366.92	1.28242
1367.64	3.44554	1367.64	1.2879
1368.37	3.32471	1368.37	1.26444
1369.1	3.32471	1369.1	1.2675
1369.82	3.21985	1369.82	1.28899
1370.54	3.17846	1370.54	1.25983
1371.27	2.96291	1371.27	1.26004
1371.99	2.95456	1371.99	1.30665
1372.72	2.95615	1372.72	1.32389
1373.45	2.99308	1373.45	1.34302
1374.17	2.99455	1374.17	1.34632
1374.9	2.83196	1374.9	1.33767
1375.62	2.83797	1375.62	1.35358
1376.34	2.8046	1376.34	1.37743
1377.06	2.73502	1377.06	1.37744
1377.78	2.7059	1377.78	1.39041
1378.5	2.76365	1378.5	1.36888
1379.22	2.73391	1379.22	1.39596
1379.95	2.67929	1379.95	1.37222
1380.68	2.69007	1380.68	1.31596
1381.4	2.69931	1381.4	1.24983
1382.13	2.7122	1382.13	1.2414
1382.85	2.61536	1382.85	1.18113
1383.56	2.53375	1383.56	1.14677
1384.28	2.48004	1384.28	1.1025
1385	2.43205	1385	1.0098
1385.72	2.38514	1385.72	1.02284
1386.44	2.42675	1386.44	1.0439
1387.16	2.35872	1387.16	1.02278
1387.89	2.38012	1387.89	1.04785
1388.6	2.32423	1388.6	1.0276
1389.34	2.32927	1389.34	1.0494
1390.06	2.26977	1390.06	1.08058
1390.79	2.29218	1390.79	1.11024
1391.51	2.19251	1391.51	1.11937
1392.23	2.18341	1392.23	1.09065
1392.95	2.13916	1392.95	1.06127
1393.67	2.07082	1393.67	1.05931
1394.39	2.07643	1394.39	1.09218
1395.11	2.0586	1395.11	1.106
1395.83	2.04489	1395.83	1.08766
1396.55	1.97944	1396.55	1.04066
1397.27	1.8509	1397.27	1.0053
1397.99	1.83685	1397.99	0.97898
1398.72	1.75354	1398.72	0.96211
1399.44	1.81956	1399.44	1.00062
1400.16	1.82216	1400.16	1.00946
1400.87	1.85515	1400.87	0.99219
1401.59	1.75014	1401.59	0.98928
1402.31	1.71905	1402.31	0.9989
1403.04	1.676	1403.04	1.02436
1403.77	1.59803	1403.77	1.08255
1404.5	1.63764	1404.5	1.1176
1405.22	1.71693	1405.22	1.12479
1405.95	1.70077	1405.95	1.20061
1406.67	1.74848	1406.67	1.20101
1407.39	1.72354	1407.39	1.21946
1408.1	1.71357	1408.1	1.24697
1408.83	1.64139	1408.83	1.25442
1409.55	1.60237	1409.55	1.23666
1410.27	1.59308	1410.27	1.18732
1410.98	1.53803	1410.98	1.15034
1411.71	1.54945	1411.71	1.1669
1412.43	1.51954	1412.43	1.17331
1413.14	1.54735	1413.14	1.18824
1413.87	1.58318	1413.87	1.19721
1414.59	1.54923	1414.59	1.16715
1415.31	1.53094	1415.31	1.1667
1416.04	1.49807	1416.04	1.13183
[truncated: 3,858 more rows]

## Sheet: Figure S6
PEO-b-PS----Wavenumber(cm-1)	Transmission(%)	(NH4)6H2W12O40·xH2O----Wavenumber(cm-1)	Transmission(%)	PEO-b-PS/(NH4)6H2W12O40----Wavenumber(cm-1)	Transmission(%)
399.199	43.7324	399.199	60.5698	399.193	85.6865
401.127	43.6381	401.127	60.5293	401.121	84.3835
403.056	43.5731	403.056	60.5611	403.05	84.6121
404.984	43.5693	404.984	60.3821	404.978	85.0264
406.913	43.6169	406.913	60.3398	406.906	85.3821
408.841	43.6776	408.841	60.2051	408.835	85.1184
410.77	43.7167	410.77	60.1538	410.763	84.5043
412.698	43.7074	412.698	60.0234	412.692	84.3586
414.627	43.7142	414.627	59.9697	414.62	84.3631
416.555	43.7187	416.555	59.8145	416.549	84.2112
418.484	43.7091	418.484	59.7018	418.477	83.8031
420.412	43.7045	420.412	59.6517	420.406	82.9035
422.341	43.6922	422.341	59.7136	422.334	82.7814
424.269	43.6876	424.269	59.6982	424.263	83.2612
426.198	43.6763	426.198	59.819	426.191	83.7559
428.126	43.673	428.126	59.9052	428.12	84.4435
430.055	43.6651	430.055	60.1163	430.048	84.8517
431.983	43.6649	431.983	60.3776	431.976	85.4005
433.912	43.6537	433.912	60.6812	433.905	85.9356
435.84	43.6347	435.84	60.9527	435.834	86.3968
437.769	43.6117	437.769	61.3531	437.762	86.5516
439.697	43.5992	439.697	61.6647	439.69	86.9602
441.626	43.5876	441.626	61.9911	441.619	87.665
443.554	43.5872	443.554	62.3469	443.547	88.0898
445.483	43.5894	445.483	62.7187	445.476	88.1347
447.411	43.594	447.411	63.0873	447.404	88.5314
449.34	43.5942	449.34	63.4639	449.333	88.8309
451.268	43.5943	451.268	63.786	451.261	89.0042
453.197	43.5856	453.197	64.146	453.19	88.9927
455.125	43.5829	455.125	64.4249	455.118	88.8551
457.054	43.5732	457.054	64.6994	457.047	89.2713
458.982	43.568	458.982	65.0239	458.975	89.2707
460.911	43.5564	460.911	65.2589	460.904	89.271
462.839	43.5412	462.839	65.4655	462.832	89.3206
464.768	43.5214	464.768	65.6483	464.76	89.432
466.696	43.5039	466.696	65.7912	466.689	89.523
468.625	43.4787	468.625	65.9309	468.617	89.1384
470.553	43.4552	470.553	66.028	470.546	88.7758
472.482	43.4264	472.482	66.1396	472.474	88.7231
474.41	43.3954	474.41	66.3037	474.403	88.9218
476.339	43.3616	476.339	66.4162	476.331	88.9943
478.267	43.3299	478.267	66.5249	478.26	88.9412
480.196	43.293	480.196	66.6241	480.188	88.9943
482.124	43.2533	482.124	66.6767	482.117	89.2046
484.053	43.2045	484.053	66.7414	484.045	88.9342
485.981	43.155	485.981	66.8256	485.974	88.7174
487.91	43.0961	487.91	66.8964	487.902	88.6481
489.838	43.0365	489.838	66.9345	489.83	88.6268
491.767	42.9718	491.767	66.945	491.759	88.3852
493.695	42.9092	493.695	66.9886	493.688	88.4214
495.624	42.8411	495.624	67.0242	495.616	88.3447
497.552	42.769	497.552	67.0447	497.544	88.1995
499.481	42.6857	499.481	67.0276	499.473	87.9702
501.409	42.5929	501.409	66.9942	501.401	87.8872
503.338	42.4903	503.338	67.0005	503.33	87.6712
505.266	42.3825	505.266	66.9859	505.258	87.5681
507.195	42.2642	507.195	66.9487	507.187	87.5028
509.123	42.1405	509.123	66.9262	509.115	87.3328
511.052	42.0138	511.052	66.8953	511.044	87.3053
512.98	41.8928	512.98	66.8462	512.972	87.1568
514.909	41.7623	514.909	66.7867	514.901	86.9515
516.837	41.6118	516.837	66.7147	516.829	86.6346
518.766	41.4247	518.766	66.6724	518.758	86.5927
520.694	41.1918	520.694	66.6749	520.686	86.4413
522.623	40.8901	522.623	66.6581	522.614	86.3319
524.551	40.5119	524.551	66.6007	524.543	86.4278
526.48	40.0682	526.48	66.5747	526.471	86.3757
528.408	39.6	528.408	66.5586	528.4	86.0109
530.337	39.1536	530.337	66.5361	530.328	85.7348
532.265	38.7671	532.265	66.5277	532.257	85.6322
534.194	38.4638	534.194	66.5256	534.185	85.688
536.122	38.2585	536.122	66.5062	536.114	85.6327
538.051	38.1562	538.051	66.4973	538.042	85.513
539.979	38.1571	539.979	66.4997	539.971	85.6258
541.908	38.2501	541.908	66.4759	541.899	85.7128
543.836	38.4294	543.836	66.4381	543.828	85.7511
545.765	38.6809	545.765	66.3969	545.756	85.7478
547.693	38.9805	547.693	66.362	547.684	85.8218
549.622	39.2928	549.622	66.3261	549.613	85.9258
551.55	39.5845	551.55	66.2729	551.541	85.8615
553.479	39.8343	553.479	66.2298	553.47	85.7343
555.407	40.0443	555.407	66.1805	555.398	85.7507
557.336	40.2249	557.336	66.1337	557.327	85.72
559.264	40.3914	559.264	66.0694	559.255	85.6671
561.193	40.5589	561.193	66.0097	561.184	85.6863
563.121	40.7403	563.121	65.9478	563.112	85.5978
565.05	40.9429	565.05	65.8919	565.041	85.6297
566.978	41.1733	566.978	65.8364	566.969	85.5511
568.907	41.4278	568.907	65.7823	568.898	85.3588
570.835	41.7033	570.835	65.7271	570.826	85.2419
572.764	41.9904	572.764	65.6645	572.755	85.3396
574.692	42.2806	574.692	65.5921	574.683	85.5251
576.621	42.5604	576.621	65.5317	576.611	85.5845
578.549	42.8222	578.549	65.4666	578.54	85.5033
580.478	43.0536	580.478	65.4087	580.468	85.4234
582.406	43.2512	582.406	65.3653	582.397	85.2852
584.335	43.4096	584.335	65.3191	584.325	85.1305
586.263	43.5333	586.263	65.2704	586.254	85.0578
588.192	43.6251	588.192	65.2327	588.182	85.0707
590.12	43.6951	590.12	65.1824	590.111	85.1461
592.049	43.7514	592.049	65.1573	592.039	85.1711
593.977	43.8045	593.977	65.144	593.968	85.0986
595.906	43.8525	595.906	65.1347	595.896	85.0356
597.834	43.8981	597.834	65.1216	597.825	85.0273
599.763	43.9378	599.763	65.1263	599.753	84.9371
601.691	43.9712	601.691	65.1402	601.682	84.8276
603.62	43.9935	603.62	65.1448	603.61	84.9001
605.548	44.0036	605.548	65.1377	605.538	84.9685
607.477	43.9832	607.477	65.1483	607.467	84.9389
609.405	43.9283	609.405	65.1567	609.395	84.9025
611.334	43.8507	611.334	65.1573	611.324	84.9162
613.262	43.7671	613.262	65.1469	613.252	84.9395
615.191	43.6826	615.191	65.1347	615.181	85.0031
617.119	43.6114	617.119	65.1161	617.109	85.0636
619.048	43.5527	619.048	65.1024	619.038	85.0092
620.976	43.511	620.976	65.0849	620.966	84.9566
622.905	43.4923	622.905	65.0666	622.895	84.9001
624.833	43.5038	624.833	65.0344	624.823	84.9893
626.762	43.5424	626.762	65.0061	626.752	85.0848
628.69	43.6052	628.69	64.984	628.68	84.9737
630.619	43.6807	630.619	64.9722	630.609	84.8978
632.547	43.7572	632.547	64.9465	632.537	84.9083
634.476	43.8129	634.476	64.9254	634.466	84.8226
636.404	43.8468	636.404	64.9065	636.394	84.7914
638.333	43.8616	638.333	64.9036	638.322	84.8522
640.261	43.8557	640.261	64.891	640.251	84.7758
642.19	43.8176	642.19	64.8811	642.179	84.7207
644.118	43.748	644.118	64.8717	644.108	84.6851
646.047	43.638	646.047	64.8609	646.036	84.5842
647.975	43.4951	647.975	64.8412	647.965	84.5733
649.904	43.3266	649.904	64.8246	649.893	84.5647
651.832	43.1321	651.832	64.805	651.822	84.4703
653.761	42.9183	653.761	64.7814	653.75	84.4092
655.689	42.7229	655.689	64.7412	655.679	84.2906
657.618	42.4947	657.618	64.6986	657.607	84.1332
659.546	42.2489	659.546	64.6477	659.536	83.9988
661.475	41.9955	661.475	64.5918	661.464	83.7514
663.403	41.7409	663.403	64.5264	663.393	83.4495
665.332	41.4844	665.332	64.4536	665.321	83.5039
667.26	41.2297	667.26	64.3259	667.25	84.0205
669.188	40.9701	669.188	64.183	669.178	83.6528
671.117	40.707	671.117	64.1131	671.106	83.3057
673.045	40.4272	673.045	64.0105	673.035	83.2581
674.974	40.1331	674.974	63.8823	674.963	83.1778
676.903	39.8142	676.903	63.7598	676.892	83.0677
678.831	39.4685	678.831	63.6171	678.82	82.8434
680.76	39.0376	680.76	63.4678	680.749	82.5239
682.688	38.4076	682.688	63.308	682.677	82.1926
684.616	37.4078	684.616	63.1462	684.606	81.8261
686.545	36.3582	686.545	62.9776	686.534	81.5081
688.473	35.4971	688.473	62.8029	688.463	81.1188
690.402	34.9211	690.402	62.6233	690.391	80.4189
692.331	34.5748	692.331	62.443	692.319	79.4687
694.259	34.3841	694.259	62.248	694.248	78.4664
696.188	34.2886	696.188	62.0514	696.177	77.9203
698.116	34.2547	698.116	61.8512	698.105	78.2251
700.044	34.2712	700.044	61.646	700.033	79.0787
701.973	34.3502	701.973	61.4347	701.962	80.1097
703.902	34.5382	703.902	61.2178	703.89	81.1006
705.83	34.9427	705.83	60.996	705.819	81.8756
707.759	35.752	707.759	60.7717	707.747	82.2684
709.687	37.1661	709.687	60.542	709.676	82.2786
711.615	39.1443	711.615	60.3034	711.604	82.0601
713.544	41.5514	713.544	60.0615	713.533	81.7341
715.472	43.958	715.472	59.8278	715.461	81.3827
717.401	45.9877	717.401	59.5863	717.39	81.0957
719.33	47.2502	719.33	59.3472	719.318	80.8764
721.258	47.7561	721.258	59.1076	721.246	80.6165
723.187	47.6684	723.187	58.8854	723.175	80.3245
725.115	47.2356	725.115	58.658	725.104	80.0216
727.043	46.6084	727.043	58.4398	727.032	79.6897
728.972	45.8479	728.972	58.2271	728.96	79.3872
730.9	44.9495	730.9	58.0227	730.889	79.0686
732.829	43.8928	732.829	57.8272	732.817	78.7643
734.757	42.6918	734.757	57.6455	734.746	78.4797
736.686	41.4448	736.686	57.4713	736.674	78.198
738.614	40.2778	738.614	57.3093	738.603	77.8547
740.543	39.2733	740.543	57.16	740.531	77.4964
742.471	38.4511	742.471	57.0244	742.46	77.1744
744.4	37.7959	744.4	56.8944	744.388	76.9076
746.328	37.2833	746.328	56.7824	746.317	76.6727
748.257	36.8953	748.257	56.6814	748.245	76.4222
750.185	36.6178	750.185	56.5937	750.173	76.1426
752.114	36.4403	752.114	56.5112	752.102	75.8126
754.042	36.3513	754.042	56.4469	754.03	75.508
755.971	36.3377	755.971	56.3881	755.959	75.2967
757.899	36.3866	757.899	56.3465	757.887	75.119
759.828	36.4898	759.828	56.3084	759.816	75.0254
761.756	36.649	761.756	56.2859	761.744	74.9438
763.685	36.8839	763.685	56.2649	763.673	74.7902
765.613	37.2204	765.613	56.259	765.601	74.6129
767.542	37.6778	767.542	56.2578	767.53	74.4077
769.47	38.2586	769.47	56.2694	769.458	74.2188
771.399	38.9501	771.399	56.2807	771.387	74.0836
773.327	39.7336	773.327	56.2995	773.315	74.0113
775.256	40.5954	775.256	56.3246	775.244	74.0271
777.184	41.5149	777.184	56.3623	777.172	74.0448
779.113	42.4541	779.113	56.3988	779.101	74.047
781.041	43.3572	781.041	56.4516	781.029	74.0089
782.97	44.175	782.97	56.5048	782.957	74.0004
784.898	44.8816	784.898	56.5667	784.886	74.0199
786.827	45.4739	786.827	56.6317	786.814	74.0701
788.755	45.9545	788.755	56.7148	788.743	74.2084
790.684	46.3333	790.684	56.7984	790.671	74.437
792.612	46.6246	792.612	56.8964	792.6	74.6542
794.541	46.8469	794.541	57.0036	794.528	74.8653
796.469	47.0086	796.469	57.1339	796.457	75.0898
798.398	47.1154	798.398	57.2771	798.385	75.3132
800.326	47.17	800.326	57.4465	800.314	75.5644
802.255	47.1824	802.255	57.6251	802.242	75.9674
804.183	47.1634	804.183	57.8356	804.171	76.451
806.112	47.1272	806.112	58.0693	806.099	76.9591
808.04	47.0808	808.04	58.34	808.028	77.4571
809.969	47.0295	809.969	58.6458	809.956	77.9643
811.897	46.9731	811.897	58.9962	811.885	78.491
813.826	46.913	813.826	59.3788	813.813	79.1093
815.754	46.8458	815.754	59.7992	815.741	79.8495
817.683	46.77	817.683	60.2444	817.67	80.615
819.611	46.681	819.611	60.7126	819.598	81.3793
821.54	46.5742	821.54	61.1665	821.527	82.1088
823.468	46.4358	823.468	61.5903	823.455	82.7694
825.397	46.2507	825.397	61.9997	825.384	83.3689
827.325	46.0043	827.325	62.4688	827.312	83.8684
829.254	45.6976	829.254	62.9415	829.241	84.3483
831.182	45.3423	831.182	63.3633	831.169	84.7905
833.111	44.9644	833.111	63.6963	833.098	85.1466
835.039	44.5923	835.039	63.9518	835.026	85.4029
836.968	44.2576	836.968	64.1136	836.955	85.5844
838.896	43.985	838.896	64.195	838.883	85.6364
840.825	43.7926	840.825	64.2155	840.812	85.6713
842.753	43.6871	842.753	64.1589	842.74	85.6624
844.682	43.6696	844.682	63.9922	844.668	85.589
846.61	43.7311	846.61	63.7368	846.597	85.4253
848.539	43.8556	848.539	63.3951	848.525	85.1572
850.467	44.016	850.467	62.9905	850.454	84.7897
852.396	44.1845	852.396	62.5156	852.382	84.3538
854.324	44.3366	854.324	61.9975	854.311	83.942
856.253	44.4612	856.253	61.4424	856.239	83.4794
858.181	44.556	858.181	60.8762	858.168	82.9956
860.11	44.6308	860.11	60.3033	860.096	82.4582
862.038	44.697	862.038	59.7473	862.025	81.8348
863.967	44.7683	863.967	59.2142	863.953	81.1841
865.895	44.8515	865.895	58.7269	865.881	80.4609
867.824	44.9497	867.824	58.2799	867.81	79.7027
869.752	45.0572	869.752	57.8981	869.739	79.0292
871.681	45.1675	871.681	57.5686	871.667	78.413
873.609	45.2696	873.609	57.303	873.595	77.8493
875.538	45.3567	875.538	57.0833	875.524	77.3204
877.466	45.4223	877.466	56.9144	877.452	76.8016
879.395	45.466	879.395	56.7699	879.381	76.2742
881.323	45.4881	881.323	56.6554	881.309	75.8297
883.252	45.4954	883.252	56.5624	883.238	75.5406
885.18	45.491	885.18	56.4945	885.166	75.3277
887.109	45.4716	887.109	56.4433	887.095	75.2689
889.037	45.4115	889.037	56.4253	889.023	75.3184
890.966	45.2735	890.966	56.4227	890.952	75.4042
892.894	45.0224	892.894	56.4519	892.88	75.5296
894.823	44.6503	894.823	56.4926	894.808	75.6873
896.751	44.1831	896.751	56.5505	896.737	75.8891
898.68	43.6784	898.68	56.6229	898.665	76.1804
900.608	43.1986	900.608	56.7267	900.594	76.6176
902.537	42.7968	902.537	56.8591	902.522	77.1519
904.465	42.5052	904.465	57.0458	904.451	77.7144
906.394	42.3419	906.394	57.2932	906.379	78.3235
908.322	42.311	908.322	57.6256	908.308	78.9355
910.251	42.4095	910.251	58.0457	910.236	79.6059
912.179	42.6215	912.179	58.559	912.165	80.3022
914.108	42.9178	914.108	59.1257	914.093	81.0051
916.036	43.2471	916.036	59.7104	916.022	81.6936
917.965	43.5506	917.965	60.2286	917.95	82.3161
919.893	43.775	919.893	60.5829	919.879	82.78
921.822	43.8911	921.822	60.6352	921.807	83.0429
923.75	43.8966	923.75	60.3184	923.736	83.0368
925.679	43.8118	925.679	59.668	925.664	82.7265
927.607	43.6582	927.607	58.8897	927.592	82.1993
929.536	43.4549	929.536	58.2009	929.521	81.6164
931.464	43.2158	931.464	57.7363	931.449	81.0501
933.393	42.9582	933.393	57.4941	933.378	80.5422
935.321	42.6975	935.321	57.4273	935.306	80.1662
937.25	42.4507	937.25	57.4594	937.235	79.9117
939.178	42.2308	939.178	57.5561	939.163	79.7933
941.107	42.0516	941.107	57.6916	941.092	79.769
943.035	41.9223	943.035	57.8926	943.02	79.8199
944.964	41.8515	944.964	58.1749	944.949	79.93
946.892	41.8407	946.892	58.5688	946.877	80.1106
948.821	41.8834	948.821	59.0538	948.806	80.3005
950.749	41.9649	950.749	59.547	950.734	80.4647
952.678	42.0726	952.678	59.9017	952.663	80.5918
954.606	42.1963	954.606	60.0524	954.591	80.6172
956.535	42.3353	956.535	60.0174	956.519	80.6158
958.463	42.4945	958.463	59.917	958.448	80.6375
960.392	42.681	960.392	59.8642	960.376	80.6807
962.32	42.8916	962.32	59.9622	962.305	80.7381
964.249	43.1131	964.249	60.215	964.233	80.9032
966.177	43.3242	966.177	60.5439	966.162	81.1742
968.106	43.5075	968.106	60.8229	968.09	81.4812
970.034	43.6499	970.034	61.0475	970.019	81.8192
971.963	43.7477	971.963	61.2955	971.947	82.2201
973.891	43.7971	973.891	61.6539	973.876	82.707
975.82	43.7959	975.82	62.1299	975.804	83.259
977.748	43.7445	977.748	62.7043	977.733	83.8234
979.677	43.6567	979.677	63.3329	979.661	84.3653
981.605	43.5522	981.605	63.9939	981.59	84.8211
983.534	43.4577	983.534	64.6599	983.518	85.2211
985.462	43.3947	985.462	65.3305	985.447	85.5731
987.391	43.3648	987.391	65.9742	987.375	85.9804
989.319	43.3347	989.319	66.57	989.303	86.4515
991.248	43.2739	991.248	67.0935	991.232	86.9071
993.176	43.1849	993.176	67.5616	993.16	87.3244
995.105	43.09	995.105	67.9798	995.089	87.6875
997.033	43.0022	997.033	68.3583	997.017	87.9766
998.962	42.9273	998.962	68.6911	998.946	88.1667
1000.89	42.8623	1000.89	68.9898	1000.87	88.2625
1002.82	42.8024	1002.82	69.25	1002.8	88.3999
1004.75	42.7379	1004.75	69.4839	1004.73	88.5939
1006.68	42.661	1006.68	69.6914	1006.66	88.7727
1008.6	42.5633	1008.6	69.884	1008.59	88.9014
1010.53	42.4378	1010.53	70.0566	1010.52	88.9559
1012.46	42.2549	1012.46	70.2189	1012.45	88.9345
1014.39	41.9513	1014.39	70.3636	1014.37	88.9216
1016.32	41.4886	1016.32	70.4972	1016.3	88.9115
1018.25	40.9211	1018.25	70.6251	1018.23	88.8761
1020.17	40.3538	1020.17	70.7544	1020.16	88.8817
1022.1	39.8821	1022.1	70.8712	1022.09	88.8602
1024.03	39.5499	1024.03	70.9845	1024.02	88.7231
1025.96	39.3631	1025.96	71.0851	1025.94	88.5583
1027.89	39.3109	1027.89	71.1809	1027.87	88.3884
1029.82	39.382	1029.82	71.2677	1029.8	88.3413
1031.75	39.5646	1031.75	71.3514	1031.73	88.4844
1033.67	39.8478	1033.67	71.421	1033.66	88.7246
1035.6	40.2119	1035.6	71.4855	1035.59	88.9763
1037.53	40.621	1037.53	71.5445	1037.52	89.1464
1039.46	41.0077	1039.46	71.5983	1039.44	89.1654
1041.39	41.2908	1041.39	71.6389	1041.37	89.1369
1043.32	41.4289	1043.32	71.6736	1043.3	89.0804
1045.24	41.4429	1045.24	71.6884	1045.23	89.0416
1047.17	41.3791	1047.17	71.6957	1047.16	89.01
1049.1	41.2851	1049.1	71.6828	1049.09	88.9597
1051.03	41.1679	1051.03	71.6908	1051.01	88.8401
1052.96	41.0109	1052.96	71.7288	1052.94	88.6363
1054.89	40.797	1054.89	71.7829	1054.87	88.3648
1056.82	40.5277	1056.82	71.835	1056.8	88.0947
1058.74	40.2199	1058.74	71.8826	1058.73	87.8291
1060.67	39.9027	1060.67	71.9294	1060.66	87.6336
1062.6	39.6019	1062.6	71.9768	1062.59	87.4987
1064.53	39.3367	1064.53	72.0113	1064.51	87.3832
1066.46	39.1101	1066.46	72.0495	1066.44	87.2382
1068.39	38.9192	1068.39	72.0802	1068.37	87.0862
1070.32	38.7565	1070.32	72.1141	1070.3	86.9672
1072.24	38.6145	1072.24	72.1449	1072.23	86.9115
1074.17	38.4812	1074.17	72.1803	1074.16	86.8907
1076.1	38.3451	1076.1	72.214	1076.08	86.8586
1078.03	38.1917	1078.03	72.2519	1078.01	86.8146
1079.96	38.0123	1079.96	72.2912	1079.94	86.7094
1081.89	37.8027	1081.89	72.3353	1081.87	86.5611
1083.82	37.5711	1083.82	72.3774	1083.8	86.405
1085.74	37.3301	1085.74	72.4248	1085.73	86.2945
1087.67	37.0958	1087.67	72.4674	1087.65	86.2499
1089.6	36.878	1089.6	72.5188	1089.58	86.2215
1091.53	36.6828	1091.53	72.5659	1091.51	86.1849
1093.46	36.51	1093.46	72.6227	1093.44	86.1239
1095.39	36.3617	1095.39	72.6807	1095.37	86.02
1097.32	36.2379	1097.32	72.7465	1097.3	85.8512
1099.24	36.1398	1099.24	72.8135	1099.23	85.6782
1101.17	36.0655	1101.17	72.8842	1101.15	85.555
1103.1	36.0146	1103.1	72.9539	1103.08	85.4823
1105.03	35.9847	1105.03	73.0263	1105.01	85.4486
1106.96	35.9752	1106.96	73.0948	1106.94	85.4676
1108.89	35.9838	1108.89	73.1695	1108.87	85.5267
1110.81	36.0107	1110.81	73.2341	1110.8	85.6767
1112.74	36.054	1112.74	73.3043	1112.72	85.8851
1114.67	36.1137	1114.67	73.3694	1114.65	86.1366
1116.6	36.1873	1116.6	73.4381	1116.58	86.4349
1118.53	36.2729	1118.53	73.4969	1118.51	86.7833
1120.46	36.3664	1120.46	73.557	1120.44	87.0871
1122.38	36.4656	1122.38	73.6136	1122.37	87.2966
1124.31	36.5647	1124.31	73.6667	1124.3	87.4544
1126.24	36.6598	1126.24	73.7146	1126.22	87.6169
1128.17	36.7443	1128.17	73.7654	1128.15	87.8075
1130.1	36.815	1130.1	73.8104	1130.08	88.0051
1132.03	36.8679	1132.03	73.8596	1132.01	88.1972
1133.96	36.9037	1133.96	73.8969	1133.94	88.391
1135.88	36.9249	1135.88	73.935	1135.87	88.5708
1137.81	36.9407	1137.81	73.9643	1137.8	88.7111
1139.74	36.9573	1139.74	73.9932	1139.72	88.8045
1141.67	36.9809	1141.67	74.0179	1141.65	88.9405
1143.6	37.0156	1143.6	74.0481	1143.58	89.0761
1145.53	37.0744	1145.53	74.0728	1145.51	89.2024
1147.46	37.1754	1147.46	74.0963	1147.44	89.352
1149.38	37.3406	1149.38	74.1164	1149.37	89.441
1151.31	37.588	1151.31	74.143	1151.3	89.4468
1153.24	37.9352	1153.24	74.1612	1153.22	89.4428
1155.17	38.3937	1155.17	74.1822	1155.15	89.4776
1157.1	38.9721	1157.1	74.1933	1157.08	89.6074
1159.03	39.6678	1159.03	74.215	1159.01	89.7824
1160.95	40.4714	1160.95	74.23	1160.94	89.9445
1162.88	41.3598	1162.88	74.2466	1162.87	90.0294
1164.81	42.2888	1164.81	74.2644	1164.79	90.0767
1166.74	43.1621	1166.74	74.2851	1166.72	90.1228
1168.67	43.8584	1168.67	74.3006	1168.65	90.1598
1170.6	44.3021	1170.6	74.3213	1170.58	90.2083
1172.53	44.52	1172.53	74.334	1172.51	90.2607
1174.45	44.5892	1174.45	74.3534	1174.44	90.2609
1176.38	44.5865	1176.38	74.3683	1176.37	90.1899
1178.31	44.5604	1178.31	74.3834	1178.29	90.0651
1180.24	44.5439	1180.24	74.3875	1180.22	89.9423
1182.17	44.5548	1182.17	74.401	1182.15	89.9
1184.1	44.6051	1184.1	74.4073	1184.08	90.0052
1186.03	44.6977	1186.03	74.4117	1186.01	90.1373
1187.95	44.8366	1187.95	74.4146	1187.93	90.2338
1189.88	45.0163	1189.88	74.4186	1189.86	90.26
1191.81	45.215	1191.81	74.4145	1191.79	90.2612
1193.74	45.3907	1193.74	74.4181	1193.72	90.2066
1195.67	45.5214	1195.67	74.4147	1195.65	90.1345
1197.6	45.626	1197.6	74.4169	1197.58	90.1143
1199.53	45.7439	1199.53	74.4103	1199.51	90.153
1201.45	45.8903	1201.45	74.4123	1201.43	90.2225
1203.38	46.06	1203.38	74.4071	1203.36	90.2947
1205.31	46.2372	1205.31	74.4059	1205.29	90.3384
1207.24	46.4089	1207.24	74.4014	1207.22	90.3239
1209.17	46.559	1209.17	74.399	1209.15	90.2995
1211.1	46.6743	1211.1	74.3899	1211.08	90.2827
1213.03	46.7418	1213.03	74.3875	1213.01	90.278
1214.95	46.7621	1214.95	74.3772	1214.93	90.2862
1216.88	46.742	1216.88	74.3693	1216.86	90.3054
1218.81	46.6918	1218.81	74.3515	1218.79	90.3455
1220.74	46.614	1220.74	74.3402	1220.72	90.3287
1222.67	46.5094	1222.67	74.3186	1222.65	90.2604
1224.6	46.3735	1224.6	74.3019	1224.58	90.1923
1226.52	46.2036	1226.52	74.2837	1226.51	90.1219
1228.45	45.9937	1228.45	74.2657	1228.43	90.0413
1230.38	45.7467	1230.38	74.2425	1230.36	89.9672
1232.31	45.4661	1232.31	74.2249	1232.29	89.8525
1234.24	45.1602	1234.24	74.1977	1234.22	89.7514
1236.17	44.837	1236.17	74.1775	1236.15	89.659
1238.1	44.5118	1238.1	74.1511	1238.08	89.5316
1240.02	44.1987	1240.02	74.1288	1240	89.3876
1241.95	43.9187	1241.95	74.0945	1241.93	89.2178
1243.88	43.6902	1243.88	74.068	1243.86	89.0235
1245.81	43.533	1245.81	74.0372	1245.79	88.8589
1247.74	43.4596	1247.74	74.0091	1247.72	88.7162
1249.67	43.4778	1249.67	73.9739	1249.65	88.6082
1251.6	43.586	1251.6	73.9399	1251.58	88.5465
1253.52	43.7771	1253.52	73.8943	1253.5	88.5511
1255.45	44.0332	1255.45	73.8455	1255.43	88.6146
1257.38	44.3334	1257.38	73.7819	1257.36	88.7821
1259.31	44.6464	1259.31	73.7189	1259.29	88.9987
1261.24	44.9373	1261.24	73.6615	1261.22	89.1653
1263.17	45.1698	1263.17	73.6247	1263.15	89.3013
1265.09	45.3148	1265.09	73.5846	1265.07	89.4022
1267.02	45.3505	1267.02	73.5569	1267	89.3879
1268.95	45.2772	1268.95	73.5197	1268.93	89.3437
1270.88	45.1107	1270.88	73.48	1270.86	89.2918
1272.81	44.8838	1272.81	73.4326	1272.79	89.2058
1274.74	44.627	1274.74	73.3862	1274.72	89.1507
1276.66	44.3643	1276.66	73.322	1276.64	89.107
1278.59	44.1096	1278.59	73.2591	1278.57	89.0315
1280.52	43.8752	1280.52	73.1865	1280.5	88.9586
1282.45	43.6676	1282.45	73.1192	1282.43	88.8631
1284.38	43.4937	1284.38	73.0385	1284.36	88.7627
1286.31	43.3515	1286.31	72.953	1286.29	88.7326
1288.24	43.237	1288.24	72.8611	1288.22	88.7009
1290.16	43.1406	1290.16	72.7794	1290.14	88.6086
1292.09	43.0562	1292.09	72.6813	1292.07	88.5548
1294.02	42.9812	1294.02	72.5825	1294	88.4925
1295.95	42.9233	1295.95	72.4682	1295.93	88.3933
1297.88	42.8903	1297.88	72.3563	1297.86	88.3133
1299.81	42.8937	1299.81	72.2271	1299.79	88.2263
1301.74	42.9353	1301.74	72.0962	1301.71	88.1618
1303.66	43.0179	1303.66	71.9482	1303.64	88.1838
1305.59	43.1437	1305.59	71.7946	1305.57	88.1499
1307.52	43.3074	1307.52	71.6236	1307.5	88.0609
1309.45	43.4852	1309.45	71.4511	1309.43	87.9864
1311.38	43.6521	1311.38	71.2495	1311.36	87.8688
1313.31	43.7822	1313.31	71.0426	1313.29	87.7333
1315.23	43.8635	1315.23	70.8243	1315.21	87.7046
1317.16	43.8879	1317.16	70.5901	1317.14	87.6902
1319.09	43.8667	1319.09	70.3349	1319.07	87.675
1321.02	43.8223	1321.02	70.0953	1321	87.6613
1322.95	43.789	1322.95	69.8319	1322.93	87.5612
1324.88	43.796	1324.88	69.5499	1324.86	87.4186
1326.81	43.877	1326.81	69.2504	1326.79	87.308
1328.73	44.0155	1328.73	68.9446	1328.71	87.148
1330.66	44.1897	1330.66	68.6254	1330.64	87.075
1332.59	44.3439	1332.59	68.3097	1332.57	87.0484
1334.52	44.3888	1334.52	67.9809	1334.5	86.9553
1336.45	44.2631	1336.45	67.646	1336.43	86.9011
1338.38	43.9752	1338.38	67.2925	1338.36	86.853
1340.31	43.5716	1340.31	66.9755	1340.28	86.5726
1342.23	43.1221	1342.23	66.7084	1342.21	86.3521
1344.16	42.6824	1344.16	66.4327	1344.14	86.1889
1346.09	42.3052	1346.09	66.1438	1346.07	85.9745
1348.02	42.0284	1348.02	65.8624	1348	85.8688
1349.95	41.8839	1349.95	65.5795	1349.93	85.8271
1351.88	41.8689	1351.88	65.3095	1351.86	85.6668
1353.81	41.9853	1353.81	65.0333	1353.78	85.591
1355.73	42.1988	1355.73	64.7609	1355.71	85.4729
1357.66	42.4662	1357.66	64.4852	1357.64	85.2673
1359.59	42.727	1359.59	64.2012	1359.57	85.2281
1361.52	42.9349	1361.52	63.8859	1361.5	85.2142
1363.45	43.0678	1363.45	63.5695	1363.43	84.986
1365.38	43.1553	1365.38	63.294	1365.35	84.796
1367.3	43.2299	1367.3	62.9951	1367.28	84.5176
1369.23	43.3242	1369.23	62.6493	1369.21	84.0808
1371.16	43.448	1371.16	62.3013	1371.14	83.7031
1373.09	43.6145	1373.09	61.8783	1373.07	83.3265
1375.02	43.8245	1375.02	61.3285	1375	82.7117
1376.95	44.0678	1376.95	60.8001	1376.92	82.1857
1378.88	44.3283	1378.88	60.1323	1378.85	81.2982
1380.8	44.6297	1380.8	59.2442	1380.78	79.347
1382.73	44.9703	1382.73	58.3278	1382.71	76.7174
1384.66	45.3264	1384.66	57.8787	1384.64	75.8273
1386.59	45.6943	1386.59	57.8501	1386.57	77.0868
1388.52	46.0421	1388.52	57.8098	1388.5	78.2924
1390.45	46.3535	1390.45	57.5459	1390.42	78.3401
1392.38	46.6523	1392.38	57.24	1392.35	77.9918
1394.3	46.9187	1394.3	56.89	1394.28	77.4601
1396.23	47.1506	1396.23	56.6251	1396.21	76.7524
1398.16	47.3422	1398.16	56.4744	1398.14	76.2733
1400.09	47.4876	1400.09	56.4362	1400.07	76.1776
1402.02	47.5773	1402.02	56.4659	1401.99	76.2886
1403.95	47.6186	1403.95	56.6037	1403.92	76.7898
1405.87	47.6645	1405.87	56.8528	1405.85	77.6323
1407.8	47.6832	1407.8	57.1731	1407.78	78.2469
1409.73	47.6639	1409.73	57.5256	1409.71	78.9426
1411.66	47.6337	1411.66	57.9833	1411.64	79.6158
1413.59	47.5655	1413.59	58.4297	1413.57	80.0545
1415.52	47.4675	1415.52	58.8683	1415.49	80.6017
1417.44	47.3754	1417.44	59.2554	1417.42	81.1669
1419.37	47.2457	1419.37	59.8877	1419.35	81.5929
1421.3	47.0199	1421.3	60.3428	1421.28	82.121
1423.23	46.776	1423.23	60.703	1423.21	82.5246
1425.16	46.4081	1425.16	61.152	1425.14	82.6226
1427.09	45.8243	1427.09	61.4975	1427.07	82.807
1429.02	45.0965	1429.02	61.8116	1428.99	82.9771
1430.94	44.2784	1430.94	62.2099	1430.92	82.9724
1432.87	43.384	1432.87	62.5007	1432.85	83.0981
1434.8	42.4762	1434.8	62.7278	1434.78	83.3575
1436.73	41.5602	1436.73	63.0909	1436.71	83.2653
1438.66	40.6167	1438.66	63.4908	1438.64	83.4061
1440.59	39.5244	1440.59	63.719	1440.57	83.5657
1442.52	38.4322	1442.52	64.019	1442.49	83.602
1444.44	37.4937	1444.44	64.2864	1444.42	83.6754
1446.37	36.927	1446.37	64.5524	1446.35	83.8113
1448.3	36.6591	1448.3	64.9033	1448.28	83.5661
1450.23	36.6304	1450.23	65.2429	1450.21	83.2341
1452.16	36.7945	1452.16	65.5064	1452.13	83.0965
1454.09	37.1544	1454.09	65.7313	1454.06	83.3939
1456.02	37.7598	1456.02	65.8699	1455.99	84.205
1457.94	40.3531	1457.94	66.5	1457.92	85.1585
1459.87	42.1495	1459.87	66.8943	1459.85	85.4221
1461.8	42.8897	1461.8	67.1019	1461.78	85.7802
1463.73	43.1972	1463.73	67.2993	1463.71	86.0595
1465.66	44.6449	1465.66	67.7296	1465.63	85.9611
1467.59	45.2803	1467.59	68.023	1467.56	86.1061
1469.52	45.3859	1469.52	68.1795	1469.49	86.2723
1471.44	45.1456	1471.44	68.29	1471.42	86.3761
1473.37	45.2169	1473.37	68.7029	1473.35	86.7069
1475.3	45.357	1475.3	68.9816	1475.28	87.1241
1477.23	45.5716	1477.23	69.2553	1477.2	87.36
1479.16	45.2967	1479.16	69.424	1479.13	87.6208
1481.09	43.973	1481.09	69.5902	1481.06	87.7737
1483.01	42.9393	1483.01	69.7822	1482.99	87.7294
1484.94	42.0223	1484.94	69.8706	1484.92	87.7135
1486.87	40.4961	1486.87	69.9135	1486.85	87.6974
1488.8	38.2129	1488.8	69.992	1488.78	87.1317
1490.73	37.7171	1490.73	70.244	1490.7	86.034
1492.66	36.6432	1492.66	70.381	1492.63	85.5741
1494.59	37.1903	1494.59	70.3373	1494.56	85.9915
1496.51	38.7889	1496.51	70.3764	1496.49	87.4174
1498.44	42.2007	1498.44	70.5137	1498.42	88.3283
1500.37	45.0979	1500.37	70.6105	1500.35	88.6855
1502.3	46.8258	1502.3	70.6145	1502.28	89.1649
1504.23	47.6113	1504.23	70.4921	1504.2	89.3466
1506.16	49.544	1506.16	70.3185	1506.13	89.6236
1508.09	49.5074	1508.09	70.6246	1508.06	89.9812
1510.01	50.289	1510.01	70.6928	1509.99	89.8552
1511.94	50.1008	1511.94	70.7081	1511.92	89.9001
1513.87	50.0226	1513.87	70.6764	1513.85	90.0535
1515.8	50.0036	1515.8	70.5869	1515.78	89.9004
1517.73	49.9826	1517.73	70.6362	1517.7	89.9003
1519.66	50.0152	1519.66	70.5484	1519.63	90.0577
1521.58	50.0717	1521.58	70.5264	1521.56	89.8348
1523.51	49.992	1523.51	70.6172	1523.49	90.0182
1525.44	49.8907	1525.44	70.5743	1525.42	90.2154
1527.37	49.8689	1527.37	70.6125	1527.35	90.0874
1529.3	49.7979	1529.3	70.6191	1529.27	90.0461
1531.23	49.7041	1531.23	70.5158	1531.2	90.1745
1533.15	49.5444	1533.15	70.4383	1533.13	89.9397
1535.08	49.3994	1535.08	70.5049	1535.06	89.7688
1537.01	49.2525	1537.01	70.3385	1536.99	89.7912
1538.94	49.1057	1538.94	70.0889	1538.92	89.7397
1540.87	49.0093	1540.87	70.1147	1540.85	89.9263
1542.8	48.9306	1542.8	70.1712	1542.77	89.9059
1544.73	48.9087	1544.73	70.1942	1544.7	89.9762
1546.65	49.0693	1546.65	70.2175	1546.63	89.9068
1548.58	49.1526	1548.58	70.106	1548.56	89.803
1550.51	49.1992	1550.51	70.0592	1550.49	89.603
1552.44	49.3208	1552.44	69.9773	1552.42	89.3695
1554.37	49.4836	1554.37	69.8506	1554.34	89.1174
1556.3	49.5899	1556.3	69.6861	1556.27	89.2801
1558.23	49.6595	1558.23	69.4132	1558.2	89.3567
1560.15	49.6378	1560.15	69.6869	1560.13	89.1208
1562.08	49.6083	1562.08	69.594	1562.06	89.1155
1564.01	49.6396	1564.01	69.4394	1563.99	89.0965
1565.94	49.5903	1565.94	69.3169	1565.91	88.9441
1567.87	49.5013	1567.87	69.1426	1567.84	88.7647
1569.8	49.245	1569.8	68.9886	1569.77	88.5351
1571.72	48.7687	1571.72	68.8975	1571.7	88.3709
1573.65	48.1974	1573.65	68.6766	1573.63	88.3049
1575.58	47.545	1575.58	68.4334	1575.56	88.1985
1577.51	47.0449	1577.51	68.3158	1577.49	87.8268
1579.44	46.6831	1579.44	68.1814	1579.41	87.7574
1581.37	46.0734	1581.37	67.9842	1581.34	87.6364
1583.3	45.5864	1583.3	67.8004	1583.27	87.4308
1585.22	46.2333	1585.22	67.6055	1585.2	87.3735
1587.15	45.998	1587.15	67.417	1587.13	87.3813
1589.08	45.8505	1589.08	67.2078	1589.06	87.083
1591.01	45.4435	1591.01	67.0112	1590.98	86.8656
1592.94	44.609	1592.94	66.7955	1592.91	86.6153
1594.87	43.1399	1594.87	66.5889	1594.84	86.162
1596.8	42.2176	1596.8	66.3748	1596.77	85.7194
1598.72	41.7567	1598.72	66.1622	1598.7	85.3611
1600.65	40.4615	1600.65	65.9114	1600.63	85.0142
1602.58	41.0638	1602.58	65.6653	1602.56	84.9998
1604.51	42.282	1604.51	65.4132	1604.48	85.023
1606.44	43.0824	1606.44	65.1634	1606.41	84.9109
1608.37	45.2887	1608.37	64.8883	1608.34	84.7819
1610.3	46.4911	1610.3	64.6497	1610.27	84.4718
1612.22	46.938	1612.22	64.4117	1612.2	84.0166
1614.15	48.0296	1614.15	64.1844	1614.13	83.9106
1616.08	48.5623	1616.08	63.9505	1616.06	83.5628
1618.01	48.6317	1618.01	63.8708	1617.98	82.9718
1619.94	48.4975	1619.94	63.8007	1619.91	82.8597
1621.87	48.3713	1621.87	63.7405	1621.84	82.7944
1623.8	48.3167	1623.8	63.7995	1623.77	82.3544
1625.72	48.2478	1625.72	63.8929	1625.7	82.222
1627.65	48.1848	1627.65	63.9864	1627.63	82.0396
1629.58	48.1445	1629.58	64.1846	1629.55	81.6586
1631.51	48.1087	1631.51	64.309	1631.48	81.5931
1633.44	48.0864	1633.44	64.3773	1633.41	81.6609
1635.37	48.0863	1635.37	64.5336	1635.34	81.4205
1637.29	48.0581	1637.29	64.9452	1637.27	81.4359
1639.22	48.0416	1639.22	65.1321	1639.2	81.3521
1641.15	48.0985	1641.15	65.3342	1641.12	81.1241
1643.08	48.0939	1643.08	65.5016	1643.05	81.1698
1645.01	48.059	1645.01	65.5916	1644.98	81.0072
1646.94	48.0468	1646.94	65.8858	1646.91	80.657
1648.87	48.1012	1648.87	66.2614	1648.84	80.9126
1650.79	48.1733	1650.79	66.2664	1650.77	81.0444
1652.72	48.1608	1652.72	66.3624	1652.7	81.2341
1654.65	48.1633	1654.65	67.0524	1654.62	81.7141
1656.58	48.2089	1656.58	67.1974	1656.55	81.9256
1658.51	48.2666	1658.51	67.3528	1658.48	82.2965
1660.44	48.3362	1660.44	67.4905	1660.41	82.7331
1662.37	48.4019	1662.37	67.6935	1662.34	82.8784
1664.29	48.4255	1664.29	68.0003	1664.27	83.3809
1666.22	48.5102	1666.22	68.0938	1666.19	83.8783
1668.15	48.5984	1668.15	68.139	1668.12	84.2101
1670.08	48.6215	1670.08	68.3969	1670.05	84.9635
1672.01	48.7205	1672.01	68.6085	1671.98	85.4157
1673.94	48.7836	1673.94	68.6657	1673.91	85.8195
1675.86	48.8612	1675.86	68.9151	1675.84	86.3771
1677.79	48.9331	1677.79	69.0484	1677.77	86.4886
1679.72	48.9599	1679.72	69.0821	1679.69	86.6482
1681.65	49.0311	1681.65	69.0999	1681.62	87.354
1683.58	49.1668	1683.58	69.0917	1683.55	87.4589
1685.51	49.2456	1685.51	69.5198	1685.48	87.8805
1687.43	49.3668	1687.43	69.551	1687.41	88.4988
1689.36	49.4514	1689.36	69.6377	1689.34	88.6079
1691.29	49.4685	1691.29	69.7712	1691.27	88.7594
1693.22	49.5063	1693.22	69.7614	1693.19	88.9478
1695.15	49.5241	1695.15	69.7207	1695.12	88.7241
1697.08	49.5546	1697.08	69.8619	1697.05	88.9384
1699.01	49.5685	1699.01	69.8122	1698.98	89.4728
1700.93	49.501	1700.93	70.1145	1700.91	89.2817
1702.86	49.4675	1702.86	70.1483	1702.84	89.6437
1704.79	49.4746	1704.79	70.1043	1704.77	89.97
1706.72	49.4062	1706.72	70.2533	1706.69	89.7729
1708.65	49.2976	1708.65	70.3249	1708.62	89.7784
1710.58	49.18	1710.58	70.3476	1710.55	89.8463
1712.51	48.9862	1712.51	70.3215	1712.48	89.5438
1714.43	48.7745	1714.43	70.2422	1714.41	89.722
1716.36	48.467	1716.36	70.2069	1716.34	90.0303
1718.29	48.1602	1718.29	70.4142	1718.26	89.7991
1720.22	47.9036	1720.22	70.5322	1720.19	90.2875
1722.15	47.6675	1722.15	70.4891	1722.12	90.3253
1724.08	47.4455	1724.08	70.5228	1724.05	90.1368
1726.01	47.309	1726.01	70.5429	1725.98	90.2648
1727.93	47.2738	1727.93	70.5082	1727.91	90.1097
1729.86	47.3311	1729.86	70.4664	1729.84	89.9967
1731.79	47.4556	1731.79	70.3901	1731.76	90.4285
1733.72	47.5511	1733.72	70.3613	1733.69	90.3366
1735.65	47.673	1735.65	70.5828	1735.62	90.1858
1737.58	47.828	1737.58	70.484	1737.55	90.6013
1739.5	47.9444	1739.5	70.4648	1739.48	90.4799
1741.43	48.0094	1741.43	70.5	1741.4	90.3252
1743.36	48.0725	1743.36	70.4787	1743.33	90.452
1745.29	48.121	1745.29	70.4586	1745.26	90.2786
1747.22	48.182	1747.22	70.3911	1747.19	90.2828
1749.15	48.2579	1749.15	70.3754	1749.12	90.6997
1751.08	48.3013	1751.08	70.4523	1751.05	90.4122
1753	48.3925	1753	70.5099	1752.98	90.4593
1754.93	48.5195	1754.93	70.4357	1754.9	90.7056
1756.86	48.6586	1756.86	70.4144	1756.83	90.4418
1758.79	48.8481	1758.79	70.4064	1758.76	90.5433
1760.72	49.0434	1760.72	70.3332	1760.69	90.7767
1762.65	49.2165	1762.65	70.3791	1762.62	90.5429
1764.58	49.3504	1764.58	70.3758	1764.55	90.5179
1766.5	49.4407	1766.5	70.2996	1766.47	90.6052
1768.43	49.5057	1768.43	70.2737	1768.4	90.3811
1770.36	49.5654	1770.36	70.1889	1770.33	90.5552
1772.29	49.6098	1772.29	70.2104	1772.26	90.7315
1774.22	49.6348	1774.22	70.3253	1774.19	90.5156
1776.15	49.6501	1776.15	70.3217	1776.12	90.6848
1778.07	49.658	1778.07	70.2976	1778.05	90.8133
1780	49.6898	1780	70.2677	1779.97	90.5793
1781.93	49.6947	1781.93	70.3003	1781.9	90.7047
1783.86	49.661	1783.86	70.2723	1783.83	90.7041
1785.79	49.6124	1785.79	70.2871	1785.76	90.4397
1787.72	49.5048	1787.72	70.2596	1787.69	90.5367
1789.64	49.3219	1789.64	70.1646	1789.62	90.5594
1791.57	49.099	1791.57	70.1054	1791.55	90.4416
1793.5	48.8636	1793.5	70.1882	1793.47	90.5404
1795.43	48.6333	1795.43	70.1647	1795.4	90.4808
1797.36	48.4224	1797.36	70.1249	1797.33	90.3761
1799.29	48.259	1799.29	70.0808	1799.26	90.5238
1801.22	48.1233	1801.22	70.0941	1801.19	90.4354
1803.14	48.0536	1803.14	70.1095	1803.12	90.3503
1805.07	48.0711	1805.07	70.0889	1805.05	90.4515
1807	48.141	1807	70.0451	1806.97	90.4356
1808.93	48.2163	1808.93	70.0016	1808.9	90.4184
1810.86	48.341	1810.86	69.982	1810.83	90.581
1812.79	48.502	1812.79	70.0002	1812.76	90.5066
1814.72	48.6708	1814.72	69.9712	1814.69	90.5297
1816.64	48.8484	1816.64	69.9412	1816.62	90.6591
1818.57	49.0106	1818.57	69.9265	1818.54	90.5195
1820.5	49.1502	1820.5	69.9018	1820.47	90.5012
1822.43	49.2902	1822.43	69.8435	1822.4	90.6282
1824.36	49.4298	1824.36	69.7976	1824.33	90.5126
1826.29	49.5508	1826.29	69.8036	1826.26	90.5529
1828.21	49.6373	1828.21	69.7187	1828.19	90.739
1830.14	49.7373	1830.14	69.7263	1830.12	90.6798
1832.07	49.8414	1832.07	69.7703	1832.04	90.6449
1834	49.9064	1834	69.7236	1833.97	90.6697
1835.93	49.9488	1835.93	69.6906	1835.9	90.5973
1837.86	49.9797	1837.86	69.676	1837.83	90.4891
1839.79	49.995	1839.79	69.657	1839.76	90.4249
1841.71	49.9888	1841.71	69.5682	1841.69	90.3702
1843.64	49.9893	1843.64	69.5197	1843.61	90.4065
1845.57	49.951	1845.57	69.5729	1845.54	90.4839
1847.5	49.8847	1847.5	69.5559	1847.47	90.486
1849.43	49.8039	1849.43	69.546	1849.4	90.5531
1851.36	49.6895	1851.36	69.5279	1851.33	90.5331
1853.29	49.5374	1853.29	69.5045	1853.26	90.4753
1855.21	49.3824	1855.21	69.4829	1855.18	90.4788
1857.14	49.2251	1857.14	69.4544	1857.11	90.3946
1859.07	49.0224	1859.07	69.4311	1859.04	90.3715
1861	48.782	1861	69.4101	1860.97	90.3229
1862.93	48.5554	1862.93	69.3895	1862.9	90.203
1864.86	48.3519	1864.86	69.3359	1864.83	90.1955
1866.79	48.1875	1866.79	69.2523	1866.76	90.2905
1868.71	48.0652	1868.71	69.2474	1868.68	90.2993
1870.64	47.9907	1870.64	69.3074	1870.61	90.3072
1872.57	47.9601	1872.57	69.2855	1872.54	90.3145
1874.5	47.9659	1874.5	69.2563	1874.47	90.2837
1876.43	48.0146	1876.43	69.2335	1876.4	90.2493
1878.36	48.0845	1878.36	69.2132	1878.33	90.2206
1880.29	48.1768	1880.29	69.1912	1880.26	90.2303
1882.21	48.3057	1882.21	69.1679	1882.18	90.2363
1884.14	48.4233	1884.14	69.141	1884.11	90.207
1886.07	48.5278	1886.07	69.1175	1886.04	90.218
1888	48.6473	1888	69.0653	1887.97	90.2805
1889.93	48.7777	1889.93	69.0625	1889.9	90.2782
1891.86	48.9119	1891.86	69.0603	1891.83	90.3054
1893.78	49.0451	1893.78	69.0144	1893.75	90.3492
1895.71	49.1779	1895.71	69.004	1895.68	90.3343
1897.64	49.3032	1897.64	68.9937	1897.61	90.2818
1899.57	49.4054	1899.57	68.9668	1899.54	90.2945
1901.5	49.4851	1901.5	68.9402	1901.47	90.288
1903.43	49.5563	1903.43	68.9154	1903.4	90.2851
1905.36	49.6105	1905.36	68.8889	1905.33	90.286
1907.28	49.6282	1907.28	68.8507	1907.25	90.3034
1909.21	49.6389	1909.21	68.8239	1909.18	90.3432
1911.14	49.6282	1911.14	68.8215	1911.11	90.27
1913.07	49.5886	1913.07	68.8015	1913.04	90.1883
1915	49.5343	1915	68.7615	1914.97	90.2204
1916.93	49.4673	1916.93	68.7133	1916.9	90.1869
1918.86	49.3881	1918.86	68.7293	1918.82	90.1111
1920.78	49.2982	1920.78	68.6947	1920.75	90.1608
1922.71	49.1929	1922.71	68.6653	1922.68	90.1952
1924.64	49.0581	1924.64	68.6843	1924.61	90.1673
1926.57	48.8792	1926.57	68.6668	1926.54	90.134
1928.5	48.6756	1928.5	68.6491	1928.47	90.1199
1930.43	48.4556	1930.43	68.633	1930.39	90.0441
1932.35	48.2088	1932.35	68.617	1932.32	90.0096
1934.28	47.9362	1934.28	68.6045	1934.25	89.9771
1936.21	47.6838	1936.21	68.5935	1936.18	89.8993
1938.14	47.4605	1938.14	68.5793	1938.11	89.8393
1940.07	47.2765	1940.07	68.5421	1940.04	89.8411
1942	47.1576	1942	68.5122	1941.97	89.8909
1943.92	47.1034	1943.92	68.5328	1943.89	89.9009
1945.85	47.1121	1945.85	68.5227	1945.82	89.8759
1947.78	47.1761	1947.78	68.5139	1947.75	89.904
1949.71	47.2806	1949.71	68.4999	1949.68	89.9197
1951.64	47.4112	1951.64	68.4871	1951.61	89.9012
1953.57	47.5616	1953.57	68.4687	1953.54	89.9038
1955.5	47.7254	1955.5	68.4565	1955.46	89.9061
1957.42	47.88	1957.42	68.443	1957.39	89.924
1959.35	48.0196	1959.35	68.4287	1959.32	89.9371
1961.28	48.1613	1961.28	68.417	1961.25	89.9424
1963.21	48.307	1963.21	68.4038	1963.18	89.9409
1965.14	48.4585	1965.14	68.3731	1965.11	89.9948
1967.07	48.6125	1967.07	68.3592	1967.04	90.0228
1969	48.7638	1969	68.3671	1968.96	90.008
1970.92	48.9026	1970.92	68.3522	1970.89	90.0225
1972.85	49.0214	1972.85	68.335	1972.82	90.0513
1974.78	49.118	1974.78	68.3193	1974.75	90.0405
1976.71	49.1881	1976.71	68.3042	1976.68	90.0531
1978.64	49.2457	1978.64	68.2863	1978.61	90.0493
1980.57	49.295	1980.57	68.2708	1980.54	90.0216
1982.49	49.3259	1982.49	68.2548	1982.46	90.0117
1984.42	49.3523	1984.42	68.239	1984.39	89.9722
1986.35	49.3869	1986.35	68.2158	1986.32	89.9441
1988.28	49.4301	1988.28	68.1954	1988.25	89.9805
1990.21	49.481	1990.21	68.1662	1990.18	89.998
1992.14	49.5372	1992.14	68.1553	1992.11	89.9555
1994.07	49.5959	1994.07	68.1618	1994.04	89.9475
1995.99	49.6529	1995.99	68.1429	1995.96	89.947
1997.92	49.7037	1997.92	68.1239	1997.89	89.9522
1999.85	49.745	1999.85	68.1078	1999.82	89.9545
2001.78	49.7786	2001.78	68.0947	2001.75	89.9229
2003.71	49.8108	2003.71	68.0791	2003.68	89.8987
2005.64	49.8444	2005.64	68.0621	2005.61	89.8995
2007.57	49.8659	2007.57	68.0451	2007.53	89.9083
2009.49	49.8801	2009.49	68.0303	2009.46	89.8847
2011.42	49.8975	2011.42	68.014	2011.39	89.8508
2013.35	49.9143	2013.35	67.9968	2013.32	89.8171
2015.28	49.93	2015.28	67.97	2015.25	89.8169
2017.21	49.9435	2017.21	67.9526	2017.18	89.8276
2019.14	49.9553	2019.14	67.9503	2019.11	89.8277
2021.07	49.9649	2021.07	67.9379	2021.03	89.826
2022.99	49.9725	2022.99	67.9208	2022.96	89.8142
2024.92	49.977	2024.92	67.9038	2024.89	89.802
2026.85	49.9815	2026.85	67.8894	2026.82	89.7814
2028.78	49.9895	2028.78	67.8752	2028.75	89.7608
2030.71	50.0009	2030.71	67.8612	2030.67	89.7604
2032.64	50.0077	2032.64	67.8448	2032.6	89.7841
2034.56	50.0109	2034.56	67.8306	2034.53	89.7905
2036.49	50.0154	2036.49	67.8154	2036.46	89.7512
2038.42	50.0201	2038.42	67.7982	2038.39	89.7384
2040.35	50.024	2040.35	67.7775	2040.32	89.7195
2042.28	50.0275	2042.28	67.7664	2042.25	89.698
2044.21	50.0295	2044.21	67.7542	2044.17	89.6954
2046.13	50.0305	2046.13	67.74	2046.1	89.7146
2048.06	50.0305	2048.06	67.7259	2048.03	89.7205
2049.99	50.0291	2049.99	67.7126	2049.96	89.7041
2051.92	50.0296	2051.92	67.6982	2051.89	89.6869
2053.85	50.0297	2053.85	67.6848	2053.82	89.6872
2055.78	50.0275	2055.78	67.6703	2055.74	89.6912
2057.71	50.0217	2057.71	67.6564	2057.67	89.6959
2059.64	50.0147	2059.64	67.6419	2059.6	89.6864
2061.56	50.0073	2061.56	67.6283	2061.53	89.7018
2063.49	49.9996	2063.49	67.6084	2063.46	89.7184
2065.42	49.9919	2065.42	67.5988	2065.39	89.706
2067.35	49.9841	2067.35	67.5911	2067.32	89.6919
2069.28	49.9767	2069.28	67.5789	2069.24	89.6872
2071.21	49.969	2071.21	67.564	2071.17	89.6907
2073.14	49.9618	2073.14	67.5516	2073.1	89.6593
2075.06	49.9551	2075.06	67.5382	2075.03	89.6389
2076.99	49.9504	2076.99	67.5268	2076.96	89.6581
2078.92	49.9474	2078.92	67.5143	2078.89	89.6728
2080.85	49.9414	2080.85	67.5025	2080.82	89.6643
2082.78	49.9345	2082.78	67.4891	2082.74	89.6465
2084.7	49.9284	2084.7	67.4779	2084.67	89.6427
2086.63	49.9222	2086.63	67.4648	2086.6	89.6435
2088.56	49.9156	2088.56	67.4489	2088.53	89.6536
2090.49	49.9085	2090.49	67.436	2090.46	89.6546
2092.42	49.9015	2092.42	67.4252	2092.39	89.6575
2094.35	49.8947	2094.35	67.4127	2094.32	89.6678
2096.28	49.8884	2096.28	67.403	2096.24	89.6752
2098.2	49.8829	2098.2	67.3925	2098.17	89.662
2100.13	49.8784	2100.13	67.3836	2100.1	89.6535
2102.06	49.8756	2102.06	67.3727	2102.03	89.673
2103.99	49.8736	2103.99	67.3626	2103.96	89.672
2105.92	49.8705	2105.92	67.3496	2105.89	89.6642
2107.85	49.8672	2107.85	67.3403	2107.81	89.6699
2109.78	49.8644	2109.78	67.3275	2109.74	89.6666
2111.7	49.8617	2111.7	67.3155	2111.67	89.6737
2113.63	49.8588	2113.63	67.3011	2113.6	89.7092
2115.56	49.8556	2115.56	67.292	2115.53	89.7182
2117.49	49.8524	2117.49	67.2804	2117.46	89.6924
2119.42	49.8493	2119.42	67.2695	2119.39	89.6767
2121.35	49.8464	2121.35	67.2571	2121.31	89.688
2123.28	49.8439	2123.28	67.2465	2123.24	89.7283
2125.2	49.841	2125.2	67.2346	2125.17	89.7364
2127.13	49.8374	2127.13	67.2229	2127.1	89.7209
2129.06	49.833	2129.06	67.2112	2129.03	89.72
2130.99	49.8277	2130.99	67.2002	2130.96	89.7247
2132.92	49.8222	2132.92	67.1884	2132.88	89.7123
2134.85	49.8169	2134.85	67.1765	2134.81	89.7061
2136.78	49.8119	2136.78	67.1642	2136.74	89.7163
2138.7	49.8073	2138.7	67.1527	2138.67	89.6989
2140.63	49.8028	2140.63	67.1409	2140.6	89.6805
2142.56	49.7984	2142.56	67.1292	2142.53	89.6817
2144.49	49.7945	2144.49	67.1164	2144.45	89.6902
2146.42	49.7909	2146.42	67.1059	2146.38	89.7073
2148.35	49.7884	2148.35	67.0926	2148.31	89.7251
2150.27	49.7871	2150.27	67.0816	2150.24	89.7088
2152.2	49.7858	2152.2	67.0675	2152.17	89.6882
2154.13	49.7849	2154.13	67.0576	2154.1	89.6744
2156.06	49.7842	2156.06	67.0439	2156.03	89.6679
2157.99	49.7842	2157.99	67.0334	2157.95	89.6613
2159.92	49.7841	2159.92	67.019	2159.88	89.672
2161.84	49.7835	2161.84	67.0087	2161.81	89.6898
2163.77	49.7822	2163.77	66.9942	2163.74	89.6883
2165.7	49.7804	2165.7	66.9824	2165.67	89.69
2167.63	49.7776	2167.63	66.9702	2167.6	89.689
2169.56	49.7735	2169.56	66.9579	2169.53	89.685
2171.49	49.7678	2171.49	66.9445	2171.45	89.6848
2173.42	49.7614	2173.42	66.9314	2173.38	89.6791
2175.34	49.755	2175.34	66.9178	2175.31	89.6708
2177.27	49.7486	2177.27	66.9052	2177.24	89.6858
2179.2	49.7431	2179.2	66.8936	2179.17	89.7022
2181.13	49.7393	2181.13	66.8806	2181.1	89.6979
2183.06	49.7375	2183.06	66.8669	2183.02	89.7011
2184.99	49.7381	2184.99	66.8545	2184.95	89.6857
2186.92	49.7411	2186.92	66.8394	2186.88	89.6736
2188.84	49.7464	2188.84	66.8274	2188.81	89.6872
2190.77	49.7535	2190.77	66.8136	2190.74	89.6965
2192.7	49.761	2192.7	66.8035	2192.67	89.7146
2194.63	49.767	2194.63	66.7884	2194.59	89.7324
2196.56	49.7705	2196.56	66.778	2196.52	89.7303
2198.49	49.7707	2198.49	66.7623	2198.45	89.7248
2200.41	49.7681	2200.41	66.7504	2200.38	89.7267
2202.34	49.7626	2202.34	66.7343	2202.31	89.7265
2204.27	49.7557	2204.27	66.7216	2204.24	89.7127
2206.2	49.7484	2206.2	66.7074	2206.17	89.7083
2208.13	49.7415	2208.13	66.6954	2208.09	89.7258
2210.06	49.7354	2210.06	66.68	2210.02	89.7334
2211.99	49.7302	2211.99	66.6665	2211.95	89.7562
2213.91	49.7261	2213.91	66.6531	2213.88	89.7736
2215.84	49.7223	2215.84	66.6389	2215.81	89.772
2217.77	49.7183	2217.77	66.6245	2217.74	89.7727
2219.7	49.7134	2219.7	66.6098	2219.66	89.7687
2221.63	49.7074	2221.63	66.5947	2221.59	89.7609
2223.56	49.7003	2223.56	66.5813	2223.52	89.7586
2225.49	49.6928	2225.49	66.5677	2225.45	89.77
2227.41	49.685	2227.41	66.5567	2227.38	89.7786
2229.34	49.6769	2229.34	66.5422	2229.31	89.7718
2231.27	49.669	2231.27	66.5296	2231.24	89.7871
2233.2	49.6611	2233.2	66.5127	2233.16	89.7993
2235.13	49.653	2235.13	66.5022	2235.09	89.7995
2237.06	49.6436	2237.06	66.4847	2237.02	89.7725
2238.99	49.6332	2238.99	66.4718	2238.95	89.7717
2240.91	49.6215	2240.91	66.4532	2240.88	89.7748
2242.84	49.6092	2242.84	66.4404	2242.81	89.7892
2244.77	49.5962	2244.77	66.4243	2244.74	89.7756
2246.7	49.5836	2246.7	66.4104	2246.66	89.7535
2248.63	49.5723	2248.63	66.3953	2248.59	89.7503
2250.56	49.5635	2250.56	66.3799	2250.52	89.7352
2252.49	49.5579	2252.49	66.3646	2252.45	89.7076
2254.41	49.5552	2254.41	66.3491	2254.38	89.6998
2256.34	49.5558	2256.34	66.3323	2256.31	89.6677
2258.27	49.5594	2258.27	66.3155	2258.23	89.6467
2260.2	49.5661	2260.2	66.3002	2260.16	89.616
2262.13	49.5748	2262.13	66.2851	2262.09	89.5923
2264.06	49.5846	2264.06	66.2682	2264.02	89.5748
2265.98	49.5945	2265.98	66.2549	2265.95	89.5729
2267.91	49.6039	2267.91	66.2388	2267.88	89.5632
2269.84	49.6114	2269.84	66.2264	2269.8	89.5675
2271.77	49.6165	2271.77	66.2088	2271.73	89.5416
2273.7	49.62	2273.7	66.1971	2273.66	89.5201
2275.63	49.622	2275.63	66.1793	2275.59	89.5229
2277.55	49.6224	2277.55	66.169	2277.52	89.5381
2279.48	49.6204	2279.48	66.1535	2279.45	89.5169
2281.41	49.6166	2281.41	66.142	2281.38	89.5296
2283.34	49.6112	2283.34	66.1235	2283.3	89.5412
2285.27	49.6054	2285.27	66.1048	2285.23	89.5206
2287.2	49.6005	2287.2	66.0827	2287.16	89.5295
2289.13	49.5975	2289.13	66.0648	2289.09	89.5127
2291.05	49.5964	2291.05	66.0461	2291.02	89.485
2292.98	49.5967	2292.98	66.0248	2292.95	89.4875
2294.91	49.5977	2294.91	66.004	2294.88	89.5079
2296.84	49.5958	2296.84	65.9838	2296.8	89.5519
2298.77	49.5898	2298.77	65.961	2298.73	89.6242
2300.7	49.5774	2300.7	65.9399	2300.66	89.6661
2302.62	49.5575	2302.62	65.918	2302.59	89.6916
2304.55	49.5345	2304.55	65.894	2304.52	89.723
2306.48	49.5162	2306.48	65.8602	2306.45	89.7511
2308.41	49.5076	2308.41	65.8341	2308.38	89.8034
2310.34	49.5087	2310.34	65.8026	2310.3	89.8765
2312.27	49.5168	2312.27	65.783	2312.23	89.9758
2314.2	49.5319	2314.2	65.7568	2314.16	90.0516
2316.12	49.5563	2316.12	65.7251	2316.09	90.0975
2318.05	49.5863	2318.05	65.6735	2318.02	90.1109
2319.98	49.6095	2319.98	65.634	2319.95	90.1242
2321.91	49.6136	2321.91	65.5974	2321.87	90.1419
2323.84	49.5935	2323.84	65.5759	2323.8	90.1662
2325.77	49.5457	2325.77	65.54	2325.73	90.2011
2327.7	49.4758	2327.7	65.5019	2327.66	90.2284
2329.62	49.3956	2329.62	65.4616	2329.59	90.1712
2331.55	49.3246	2331.55	65.4425	2331.52	90.1812
2333.48	49.2596	2333.48	65.4189	2333.45	90.1677
2335.41	49.1838	2335.41	65.3924	2335.37	90.0507
2337.34	49.124	2337.34	65.3627	2337.3	90.0419
2339.27	49.1085	2339.27	65.3452	2339.23	89.8929
2341.2	49.1366	2341.2	65.3198	2341.16	89.8218
2343.12	49.2001	2343.12	65.327	2343.09	89.9843
2345.05	49.2809	2345.05	65.3718	2345.01	89.8946
2346.98	49.3623	2346.98	65.4548	2346.94	89.8025
2348.91	49.4285	2348.91	65.4107	2348.87	89.745
2350.84	49.4785	2350.84	65.3026	2350.8	89.6073
2352.77	49.5063	2352.77	65.2031	2352.73	89.6026
2354.7	49.5172	2354.7	65.1261	2354.66	89.5789
2356.62	49.5105	2356.62	65.0416	2356.59	89.4561
2358.55	49.4858	2358.55	64.9998	2358.51	89.3482
2360.48	49.4294	2360.48	64.9729	2360.44	89.3713
2362.41	49.351	2362.41	64.9802	2362.37	89.2551
2364.34	49.2935	2364.34	64.9987	2364.3	89.1434
2366.27	49.2674	2366.27	65.0438	2366.23	89.1702
2368.2	49.255	2368.2	65.0885	2368.16	89.0366
2370.12	49.2529	2370.12	65.1426	2370.09	88.9553
2372.05	49.2586	2372.05	65.1865	2372.01	88.9791
2373.98	49.2727	2373.98	65.2239	2373.94	88.9778
2375.91	49.2899	2375.91	65.2448	2375.87	89.0209
2377.84	49.3124	2377.84	65.2622	2377.8	89.0686
2379.76	49.336	2379.76	65.2708	2379.73	89.0887
2381.69	49.3607	2381.69	65.2759	2381.66	89.1463
2383.62	49.3827	2383.62	65.2689	2383.59	89.2275
2385.55	49.4026	2385.55	65.2619	2385.51	89.2631
2387.48	49.4188	2387.48	65.2435	2387.44	89.3024
2389.41	49.4325	2389.41	65.2286	2389.37	89.3401
2391.34	49.4417	2391.34	65.2089	2391.3	89.3771
2393.26	49.4469	2393.26	65.1938	2393.23	89.4539
2395.19	49.4478	2395.19	65.1759	2395.16	89.5424
2397.12	49.4465	2397.12	65.1604	2397.08	89.5931
2399.05	49.4442	2399.05	65.1426	2399.01	89.6422
2400.98	49.4428	2400.98	65.1261	2400.94	89.6845
2402.91	49.4423	2402.91	65.1092	2402.87	89.7069
2404.84	49.4425	2404.84	65.0918	2404.8	89.7202
2406.76	49.443	2406.76	65.0749	2406.73	89.7112
2408.69	49.4434	2408.69	65.0586	2408.66	89.7242
2410.62	49.4437	2410.62	65.0401	2410.58	89.7374
2412.55	49.4435	2412.55	65.0241	2412.51	89.7166
2414.48	49.442	2414.48	65.0054	2414.44	89.6848
2416.41	49.4394	2416.41	64.9904	2416.37	89.6932
2418.34	49.4352	2418.34	64.968	2418.3	89.6714
2420.26	49.4299	2420.26	64.9485	2420.23	89.6121
2422.19	49.423	2422.19	64.9182	2422.15	89.552
2424.12	49.4151	2424.12	64.8893	2424.08	89.4796
2426.05	49.4061	2426.05	64.8638	2426.01	89.4611
2427.98	49.3973	2427.98	64.8625	2427.94	89.4861
2429.91	49.3881	2429.91	64.8672	2429.87	89.4816
2431.84	49.3792	2431.84	64.8688	2431.8	89.4579
2433.76	49.3704	2433.76	64.8622	2433.72	89.4199
2435.69	49.362	2435.69	64.8534	2435.65	89.3969
2437.62	49.3537	2437.62	64.8417	2437.58	89.384
2439.55	49.3454	2439.55	64.8287	2439.51	89.3756
2441.48	49.3373	2441.48	64.8157	2441.44	89.3538
2443.41	49.3294	2443.41	64.8039	2443.37	89.3404
2445.33	49.3225	2445.33	64.7893	2445.3	89.35
2447.26	49.3162	2447.26	64.7783	2447.22	89.3327
2449.19	49.3101	2449.19	64.7634	2449.15	89.2936
2451.12	49.3047	2451.12	64.7517	2451.08	89.267
2453.05	49.2992	2453.05	64.7339	2453.01	89.2612
2454.98	49.2939	2454.98	64.7239	2454.94	89.2582
2456.91	49.2874	2456.91	64.7075	2456.87	89.2482
2458.83	49.2805	2458.83	64.6953	2458.8	89.2459
2460.76	49.2721	2460.76	64.6786	2460.72	89.2608
2462.69	49.2622	2462.69	64.6666	2462.65	89.2484
2464.62	49.2499	2464.62	64.6503	2464.58	89.2359
2466.55	49.2352	2466.55	64.6356	2466.51	89.2638
2468.48	49.218	2468.48	64.6209	2468.44	89.2846
2470.41	49.1987	2470.41	64.6064	2470.37	89.2671
2472.33	49.1783	2472.33	64.5905	2472.29	89.2415
2474.26	49.1571	2474.26	64.5746	2474.22	89.2325
2476.19	49.1363	2476.19	64.5579	2476.15	89.2427
2478.12	49.1164	2478.12	64.5426	2478.08	89.2434
2480.05	49.0975	2480.05	64.5252	2480.01	89.2189
2481.98	49.0798	2481.98	64.5119	2481.94	89.2192
2483.9	49.0636	2483.9	64.4941	2483.86	89.2414
2485.83	49.0495	2485.83	64.4821	2485.79	89.2463
2487.76	49.0365	2487.76	64.4642	2487.72	89.2165
2489.69	49.0248	2489.69	64.4507	2489.65	89.1934
2491.62	49.013	2491.62	64.4314	2491.58	89.2158
2493.55	49.0014	2493.55	64.418	2493.51	89.2417
2495.47	48.9887	2495.47	64.3996	2495.44	89.2059
2497.4	48.9755	2497.4	64.386	2497.36	89.1675
2499.33	48.9616	2499.33	64.3692	2499.29	89.1765
2501.26	48.948	2501.26	64.3536	2501.22	89.1753
2503.19	48.9349	2503.19	64.3367	2503.15	89.1639
2505.12	48.9221	2505.12	64.3204	2505.08	89.1669
2507.05	48.9101	2507.05	64.3036	2507.01	89.1863
2508.97	48.8999	2508.97	64.2884	2508.93	89.1824
2510.9	48.892	2510.9	64.2718	2510.86	89.1719
2512.83	48.8863	2512.83	64.2563	2512.79	89.1445
2514.76	48.8827	2514.76	64.2386	2514.72	89.1218
2516.69	48.8813	2516.69	64.2259	2516.65	89.1129
2518.62	48.8813	2518.62	64.2085	2518.58	89.0966
2520.55	48.8824	2520.55	64.1973	2520.51	89.0796
2522.47	48.8828	2522.47	64.1763	2522.43	89.051
2524.4	48.8832	2524.4	64.1614	2524.36	89.0297
2526.33	48.8824	2526.33	64.1419	2526.29	89.038
2528.26	48.8814	2528.26	64.1286	2528.22	89.0685
2530.19	48.8786	2530.19	64.1103	2530.15	89.0912
2532.12	48.874	2532.12	64.0943	2532.08	89.0649
2534.05	48.8669	2534.05	64.0761	2534.01	89.0316
2535.97	48.8575	2535.97	64.0596	2535.93	89.0158
2537.9	48.8458	2537.9	64.0428	2537.86	89.0236
2539.83	48.833	2539.83	64.0256	2539.79	89.026
2541.76	48.8207	2541.76	64.0095	2541.72	89.02
2543.69	48.8095	2543.69	63.9955	2543.65	89.014
2545.62	48.8	2545.62	63.9744	2545.58	89.0077
2547.55	48.7926	2547.55	63.9578	2547.5	89.0016
2549.47	48.7867	2549.47	63.9377	2549.43	88.9872
2551.4	48.783	2551.4	63.9242	2551.36	88.9764
2553.33	48.7802	2553.33	63.9056	2553.29	88.9789
2555.26	48.7782	2555.26	63.892	2555.22	88.9801
2557.19	48.7753	2557.19	63.872	2557.15	88.9578
2559.12	48.7715	2559.12	63.8585	2559.07	88.9257
2561.04	48.7649	2561.04	63.839	2561	88.9232
2562.97	48.7562	2562.97	63.8221	2562.93	88.9224
2564.9	48.7445	2564.9	63.8032	2564.86	88.9079
2566.83	48.7281	2566.83	63.7876	2566.79	88.878
2568.76	48.7047	2568.76	63.7694	2568.72	88.8656
2570.69	48.6752	2570.69	63.7525	2570.65	88.8623
2572.61	48.6431	2572.61	63.7368	2572.57	88.8396
2574.54	48.6121	2574.54	63.7221	2574.5	88.8099
2576.47	48.5849	2576.47	63.7038	2576.43	88.8103
2578.4	48.5629	2578.4	63.6875	2578.36	88.799
2580.33	48.5466	2580.33	63.6675	2580.29	88.7929
2582.26	48.5361	2582.26	63.6514	2582.22	88.7972
2584.19	48.5293	2584.19	63.6313	2584.14	88.7868
2586.11	48.5245	2586.11	63.6182	2586.07	88.7819
2588.04	48.5176	2588.04	63.5977	2588	88.7708
2589.97	48.5065	2589.97	63.5826	2589.93	88.7522
2591.9	48.4871	2591.9	63.563	2591.86	88.726
2593.83	48.4591	2593.83	63.5493	2593.79	88.7268
2595.76	48.4248	2595.76	63.5294	2595.72	88.7393
2597.69	48.3906	2597.69	63.5113	2597.64	88.7276
2599.61	48.3623	2599.61	63.4925	2599.57	88.7054
2601.54	48.344	2601.54	63.477	2601.5	88.6933
2603.47	48.3368	2603.47	63.4586	2603.43	88.6993
2605.4	48.3408	2605.4	63.4418	2605.36	88.7143
2607.33	48.3543	2607.33	63.4236	2607.29	88.6964
2609.26	48.3734	2609.26	63.4077	2609.22	88.6731
2611.18	48.3929	2611.18	63.3892	2611.14	88.6345
2613.11	48.4091	2613.11	63.3733	2613.07	88.6132
2615.04	48.4168	2615.04	63.3535	2615	88.6218
2616.97	48.4121	2616.97	63.3396	2616.93	88.6288
2618.9	48.3914	2618.9	63.3178	2618.86	88.626
2620.83	48.3583	2620.83	63.3025	2620.79	88.6201
2622.76	48.3174	2622.76	63.2826	2622.72	88.6035
2624.68	48.2755	2624.68	63.2705	2624.64	88.5732
2626.61	48.2382	2626.61	63.2504	2626.57	88.5509
2628.54	48.2093	2628.54	63.2329	2628.5	88.544
2630.47	48.1896	2630.47	63.2137	2630.43	88.5507
2632.4	48.1792	2632.4	63.1988	2632.36	88.5551
2634.33	48.1771	2634.33	63.1818	2634.28	88.54
2636.26	48.1815	2636.26	63.1658	2636.21	88.5402
2638.18	48.1906	2638.18	63.1483	2638.14	88.526
2640.11	48.2021	2640.11	63.1257	2640.07	88.4902
2642.04	48.2117	2642.04	63.1006	2642	88.4682
2643.97	48.2151	2643.97	63.0832	2643.93	88.4697
2645.9	48.2092	2645.9	63.0629	2645.86	88.4868
2647.83	48.1967	2647.83	63.0467	2647.78	88.4838
2649.76	48.1796	2649.76	63.0248	2649.71	88.4594
2651.68	48.1613	2651.68	63.008	2651.64	88.4261
2653.61	48.1433	2653.61	62.9859	2653.57	88.3925
2655.54	48.1257	2655.54	62.9696	2655.5	88.3755
2657.47	48.1062	2657.47	62.9489	2657.43	88.3711
2659.4	48.0844	2659.4	62.9323	2659.36	88.3697
2661.33	48.0609	2661.33	62.9117	2661.28	88.3425
2663.25	48.0352	2663.25	62.8932	2663.21	88.3213
2665.18	48.0077	2665.18	62.8739	2665.14	88.3055
2667.11	47.9795	2667.11	62.854	2667.07	88.2917
2669.04	47.951	2669.04	62.8333	2669	88.2821
2670.97	47.9187	2670.97	62.8161	2670.93	88.2654
2672.9	47.8799	2672.9	62.7991	2672.86	88.2516
2674.82	47.8345	2674.82	62.7834	2674.78	88.2301
2676.75	47.7823	2676.75	62.7666	2676.71	88.2303
2678.68	47.724	2678.68	62.754	2678.64	88.203
2680.61	47.6597	2680.61	62.7287	2680.57	88.1862
2682.54	47.5911	2682.54	62.701	2682.5	88.1813
2684.47	47.5177	2684.47	62.6703	2684.43	88.1502
2686.4	47.4436	2686.4	62.6542	2686.35	88.1097
2688.32	47.3715	2688.32	62.6333	2688.28	88.0838
2690.25	47.3038	2690.25	62.6136	2690.21	88.0923
2692.18	47.2427	2692.18	62.5902	2692.14	88.0792
2694.11	47.1904	2694.11	62.569	2694.07	88.0438
2696.04	47.1459	2696.04	62.5467	2696	88.0447
2697.97	47.1064	2697.97	62.5275	2697.93	88.0433
2699.9	47.0694	2699.9	62.504	2699.85	88.0117
2701.82	47.0337	2701.82	62.4809	2701.78	88.0021
2703.75	46.998	2703.75	62.4557	2703.71	87.9694
2705.68	46.9602	2705.68	62.4349	2705.64	87.9268
2707.61	46.9181	2707.61	62.4124	2707.57	87.8949
2709.54	46.8731	2709.54	62.3948	2709.5	87.8715
2711.47	46.825	2711.47	62.3657	2711.42	87.8505
2713.4	46.7785	2713.4	62.3443	2713.35	87.8406
2715.32	46.7345	2715.32	62.318	2715.28	87.853
2717.25	46.6919	2717.25	62.2959	2717.21	87.8596
2719.18	46.6497	2719.18	62.2705	2719.14	87.8118
2721.11	46.6091	2721.11	62.2541	2721.07	87.7636
2723.04	46.5702	2723.04	62.2308	2722.99	87.7166
2724.97	46.5355	2724.97	62.2115	2724.92	87.6818
2726.89	46.5041	2726.89	62.184	2726.85	87.6986
2728.82	46.4746	2728.82	62.1499	2728.78	87.7058
2730.75	46.4466	2730.75	62.1214	2730.71	87.6952
2732.68	46.4182	2732.68	62.0967	2732.64	87.6659
2734.61	46.3911	2734.61	62.0707	2734.57	87.6428
2736.54	46.3699	2736.54	62.0492	2736.49	87.6165
2738.47	46.3548	2738.47	62.02	2738.42	87.6001
2740.39	46.3441	2740.39	61.9916	2740.35	87.5591
2742.32	46.3332	2742.32	61.9587	2742.28	87.4904
2744.25	46.32	2744.25	61.9323	2744.21	87.4859
2746.18	46.3028	2746.18	61.904	2746.14	87.5042
2748.11	46.2819	2748.11	61.8791	2748.07	87.4806
2750.04	46.2557	2750.04	61.843	2749.99	87.4414
2751.97	46.2251	2751.97	61.8076	2751.92	87.4232
2753.89	46.188	2753.89	61.7715	2753.85	87.4084
2755.82	46.1428	2755.82	61.7396	2755.78	87.3534
2757.75	46.0882	2757.75	61.703	2757.71	87.3068
2759.68	46.024	2759.68	61.667	2759.64	87.2823
2761.61	45.9561	2761.61	61.6288	2761.56	87.2747
2763.54	45.8883	2763.54	61.5945	2763.49	87.2689
2765.47	45.8142	2765.47	61.5589	2765.42	87.2096
2767.39	45.7295	2767.39	61.5264	2767.35	87.1631
2769.32	45.6362	2769.32	61.4883	2769.28	87.1591
2771.25	45.5388	2771.25	61.4577	2771.21	87.1343
2773.18	45.4356	2773.18	61.4233	2773.14	87.0593
2775.11	45.3297	2775.11	61.3937	2775.06	87.017
2777.04	45.2267	2777.04	61.3577	2776.99	86.9893
2778.96	45.1296	2778.96	61.3296	2778.92	86.9603
2780.89	45.033	2780.89	61.2981	2780.85	86.9412
2782.82	44.9337	2782.82	61.2731	2782.78	86.9458
2784.75	44.8316	2784.75	61.2456	2784.71	86.9272
2786.68	44.7313	2786.68	61.2216	2786.63	86.8591
2788.61	44.6304	2788.61	61.197	2788.56	86.8169
2790.53	44.522	2790.53	61.1732	2790.49	86.8073
2792.46	44.3991	2792.46	61.1473	2792.42	86.8007
2794.39	44.2608	2794.39	61.1246	2794.35	86.784
2796.32	44.1107	2796.32	61.099	2796.28	86.739
2798.25	43.9569	2798.25	61.0784	2798.2	86.7118
2800.18	43.7982	2800.18	61.0538	2800.13	86.7065
2802.11	43.6373	2802.11	61.0337	2802.06	86.6759
2804.03	43.4783	2804.03	61.0062	2803.99	86.6364
2805.96	43.3217	2805.96	60.9862	2805.92	86.585
2807.89	43.1653	2807.89	60.9617	2807.85	86.5535
2809.82	43.0126	2809.82	60.9424	2809.78	86.5527
2811.75	42.8674	2811.75	60.9173	2811.7	86.5429
2813.68	42.7294	2813.68	60.8967	2813.63	86.5238
2815.61	42.5902	2815.61	60.8726	2815.56	86.5024
2817.53	42.4457	2817.53	60.8508	2817.49	86.4734
2819.46	42.2942	2819.46	60.8289	2819.42	86.4582
2821.39	42.1342	2821.39	60.8085	2821.35	86.4328
2823.32	41.9605	2823.32	60.7851	2823.28	86.4
2825.25	41.7658	2825.25	60.7647	2825.2	86.3803
2827.18	41.5371	2827.18	60.7418	2827.13	86.3563
2829.11	41.2506	2829.11	60.7225	2829.06	86.3296
2831.03	40.8839	2831.03	60.6991	2830.99	86.2747
2832.96	40.4367	2832.96	60.6831	2832.92	86.2183
2834.89	39.9374	2834.89	60.6605	2834.85	86.1829
2836.82	39.4235	2836.82	60.6446	2836.77	86.1092
2838.75	38.9179	2838.75	60.6213	2838.7	86.0243
2840.68	38.4479	2840.68	60.5931	2840.63	85.9488
2842.61	38.0348	2842.61	60.5585	2842.56	85.879
2844.53	37.6934	2844.53	60.5295	2844.49	85.7991
2846.46	37.4307	2846.46	60.4953	2846.42	85.7492
2848.39	37.2487	2848.39	60.46	2848.34	85.7291
2850.32	37.136	2850.32	60.4319	2850.27	85.6841
2852.25	37.0821	2852.25	60.4221	2852.2	85.6765
2854.18	37.0746	2854.18	60.4114	2854.13	85.6831
2856.1	37.0944	2856.1	60.4013	2856.06	85.6723
2858.03	37.1233	2858.03	60.3892	2857.99	85.6733
2859.96	37.1569	2859.96	60.3795	2859.92	85.6899
2861.89	37.1962	2861.89	60.3545	2861.84	85.6898
2863.82	37.235	2863.82	60.3365	2863.77	85.6906
2865.75	37.2619	2865.75	60.3163	2865.7	85.6797
2867.68	37.2794	2867.68	60.298	2867.63	85.6524
2869.6	37.29	2869.6	60.2744	2869.56	85.5893
2871.53	37.2983	2871.53	60.265	2871.49	85.526
2873.46	37.3067	2873.46	60.246	2873.41	85.5126
2875.39	37.317	2875.39	60.2129	2875.34	85.5167
2877.32	37.323	2877.32	60.1763	2877.27	85.4925
2879.25	37.3254	2879.25	60.15	2879.2	85.4717
2881.18	37.3238	2881.18	60.1217	2881.13	85.4518
2883.1	37.3184	2883.1	60.0955	2883.06	85.4099
2885.03	37.3076	2885.03	60.0637	2884.99	85.3673
2886.96	37.2925	2886.96	60.0361	2886.91	85.3654
2888.89	37.2674	2888.89	60.0045	2888.84	85.3518
2890.82	37.2251	2890.82	59.9764	2890.77	85.2914
2892.75	37.1616	2892.75	59.9453	2892.7	85.2111
2894.67	37.0797	2894.67	59.927	2894.63	85.1371
2896.6	36.981	2896.6	59.8913	2896.56	85.0855
2898.53	36.8703	2898.53	59.8496	2898.49	85.0319
2900.46	36.7512	2900.46	59.8096	2900.41	84.9585
2902.39	36.6301	2902.39	59.7809	2902.34	84.8985
2904.32	36.5101	2904.32	59.7484	2904.27	84.8383
2906.24	36.3958	2906.24	59.7094	2906.2	84.7351
2908.17	36.2844	2908.17	59.6726	2908.13	84.6303
2910.1	36.1762	2910.1	59.6423	2910.06	84.5513
2912.03	36.0715	2912.03	59.6036	2911.99	84.4681
2913.96	35.9719	2913.96	59.5585	2913.91	84.3968
2915.89	35.8831	2915.89	59.5013	2915.84	84.3434
2917.82	35.8163	2917.82	59.4514	2917.77	84.3364
2919.74	35.7741	2919.74	59.3953	2919.7	84.3172
2921.67	35.7585	2921.67	59.3535	2921.63	84.2843
2923.6	35.7739	2923.6	59.316	2923.55	84.2582
2925.53	35.826	2925.53	59.2875	2925.48	84.2659
2927.46	35.9191	2927.46	59.2627	2927.41	84.3203
2929.39	36.0582	2929.39	59.2426	2929.34	84.377
2931.32	36.2481	2931.32	59.1921	2931.27	84.4598
2933.24	36.4918	2933.24	59.1405	2933.2	84.5984
2935.17	36.7835	2935.17	59.0968	2935.13	84.7257
2937.1	37.1162	2937.1	59.0577	2937.05	84.821
2939.03	37.4826	2939.03	59.0164	2938.98	84.8958
2940.96	37.8785	2940.96	58.985	2940.91	84.9394
2942.89	38.3008	2942.89	58.9631	2942.84	84.9994
2944.82	38.7477	2944.82	58.9299	2944.77	85.0237
2946.74	39.1994	2946.74	58.8757	2946.7	85.0542
2948.67	39.6462	2948.67	58.8144	2948.62	85.0889
2950.6	40.091	2950.6	58.7623	2950.55	85.1111
2952.53	40.5355	2952.53	58.7223	2952.48	85.1089
2954.46	40.9765	2954.46	58.6524	2954.41	85.075
2956.39	41.419	2956.39	58.5929	2956.34	85.0315
2958.31	41.8727	2958.31	58.5399	2958.27	85.0022
2960.24	42.3401	2960.24	58.4986	2960.2	84.9404
2962.17	42.8164	2962.17	58.4556	2962.12	84.9307
2964.1	43.2919	2964.1	58.4026	2964.05	84.9295
2966.03	43.764	2966.03	58.3445	2965.98	84.8885
2967.96	44.2332	2967.96	58.2959	2967.91	84.8403
2969.89	44.6849	2969.89	58.2504	2969.84	84.7671
2971.81	45.1129	2971.81	58.2175	2971.77	84.7059
2973.74	45.5154	2973.74	58.1833	2973.7	84.6572
2975.67	45.8911	2975.67	58.1379	2975.62	84.6085
2977.6	46.2362	2977.6	58.0921	2977.55	84.5574
2979.53	46.5452	2979.53	58.0592	2979.48	84.5319
2981.46	46.8104	2981.46	58.0003	2981.41	84.5039
2983.39	47.0131	2983.39	57.9318	2983.34	84.4681
2985.31	47.1094	2985.31	57.8669	2985.27	84.4253
2987.24	47.0364	2987.24	57.8217	2987.2	84.3468
2989.17	46.7519	2989.17	57.7833	2989.12	84.2579
2991.1	46.2958	2991.1	57.7624	2991.05	84.1759
2993.03	45.7593	2993.03	57.7199	2992.98	84.1125
2994.96	45.2351	2994.96	57.6677	2994.91	84.0169
2996.89	44.7901	2996.89	57.633	2996.84	83.908
2998.81	44.464	2998.81	57.587	2998.77	83.8187
3000.74	44.2668	3000.74	57.5321	3000.69	83.7564
3002.67	44.188	3002.67	57.4975	3002.62	83.7335
3004.6	44.1969	3004.6	57.4589	3004.55	83.6839
3006.53	44.2326	3006.53	57.4314	3006.48	83.6324
3008.46	44.1734	3008.46	57.4176	3008.41	83.5959
3010.38	43.8328	3010.38	57.4199	3010.34	83.5421
3012.31	43.0938	3012.31	57.4092	3012.26	83.4539
3014.24	41.9898	3014.24	57.3921	3014.19	83.348
3016.17	40.7235	3016.17	57.3648	3016.12	83.2257
3018.1	39.5567	3018.1	57.3435	3018.05	83.0812
3020.03	38.6396	3020.03	57.318	3019.98	82.8995
3021.95	38.0151	3021.95	57.2985	3021.91	82.7273
3023.88	37.6644	3023.88	57.2942	3023.84	82.6797
3025.81	37.5581	3025.81	57.2798	3025.76	82.7347
3027.74	37.686	3027.74	57.2617	3027.69	82.834
3029.67	38.0604	3029.67	57.2657	3029.62	82.9333
3031.6	38.7053	3031.6	57.2672	3031.55	83.0742
3033.53	39.6304	3033.53	57.2725	3033.48	83.2145
3035.45	40.7794	3035.45	57.2474	3035.41	83.2657
3037.38	41.9956	3037.38	57.2203	3037.34	83.2751
3039.31	43.0801	3039.31	57.2159	3039.26	83.2894
3041.24	43.8464	3041.24	57.2186	3041.19	83.2982
3043.17	44.212	3043.17	57.1972	3043.12	83.2744
3045.1	44.1933	3045.1	57.1702	3045.05	83.2131
3047.03	43.8308	3047.03	57.128	3046.98	83.1366
3048.95	43.2205	3048.95	57.1066	3048.91	83.0981
3050.88	42.4952	3050.88	57.0853	3050.83	83.0562
3052.81	41.793	3052.81	57.0493	3052.76	82.9409
3054.74	41.2295	3054.74	57.0162	3054.69	82.8219
3056.67	40.8614	3056.67	56.9808	3056.62	82.7444
3058.6	40.7018	3058.6	56.9303	3058.55	82.6758
3060.53	40.749	3060.53	56.8913	3060.48	82.6173
3062.45	40.9934	3062.45	56.864	3062.41	82.6091
3064.38	41.4257	3064.38	56.84	3064.33	82.6201
3066.31	42.0091	3066.31	56.8145	3066.26	82.573
3068.24	42.6376	3068.24	56.7729	3068.19	82.5496
3070.17	43.1551	3070.17	56.7137	3070.12	82.5213
3072.1	43.4278	3072.1	56.6675	3072.05	82.4259
3074.02	43.4269	3074.02	56.6284	3073.98	82.2896
3075.95	43.2482	3075.95	56.6117	3075.9	82.1586
3077.88	43.0443	3077.88	56.5891	3077.83	82.0178
3079.81	42.9339	3079.81	56.5521	3079.76	81.8828
3081.74	42.9853	3081.74	56.5046	3081.69	81.8106
3083.67	43.221	3083.67	56.4659	3083.62	81.7494
3085.59	43.6385	3085.59	56.4211	3085.55	81.6897
3087.52	44.2316	3087.52	56.3792	3087.47	81.6324
3089.45	44.9607	3089.45	56.341	3089.4	81.5811
3091.38	45.743	3091.38	56.2951	3091.33	81.5192
3093.31	46.4557	3093.31	56.2394	3093.26	81.3856
3095.24	46.9731	3095.24	56.2051	3095.19	81.2536
3097.17	47.2466	3097.17	56.1807	3097.12	81.1412
3099.09	47.3346	3099.09	56.1705	3099.05	81.0353
3101.02	47.3499	3101.02	56.1358	3100.97	80.9118
3102.95	47.3995	3102.95	56.0967	3102.9	80.7875
3104.88	47.5453	3104.88	56.073	3104.83	80.6899
3106.81	47.8005	3106.81	56.0703	3106.76	80.5953
3108.74	48.1543	3108.74	56.0606	3108.69	80.5191
3110.67	48.5753	3110.67	56.0338	3110.62	80.4501
3112.59	49.0182	3112.59	56.0194	3112.55	80.3627
3114.52	49.4372	3114.52	56.0266	3114.47	80.2953
3116.45	49.7707	3116.45	56.0227	3116.4	80.2388
3118.38	49.9909	3118.38	56.0151	3118.33	80.1652
3120.31	50.1093	3120.31	55.9983	3120.26	80.0808
3122.24	50.1562	3122.24	55.9704	3122.19	80.027
3124.16	50.1624	3124.16	55.944	3124.12	80.0053
3126.09	50.1501	3126.09	55.9365	3126.04	79.949
3128.02	50.1379	3128.02	55.9403	3127.97	79.8863
3129.95	50.1328	3129.95	55.9452	3129.9	79.8627
3131.88	50.1285	3131.88	55.9277	3131.83	79.8374
3133.81	50.125	3133.81	55.9217	3133.76	79.8229
3135.74	50.1203	3135.74	55.929	3135.69	79.8076
3137.66	50.1066	3137.66	55.9493	3137.61	79.801
3139.59	50.0883	3139.59	55.9492	3139.54	79.7682
3141.52	50.0744	3141.52	55.9306	3141.47	79.7521
3143.45	50.0651	3143.45	55.9149	3143.4	79.7106
3145.38	50.0569	3145.38	55.9131	3145.33	79.6756
3147.31	50.0346	3147.31	55.9143	3147.26	79.698
3149.24	49.9927	3149.24	55.9297	3149.19	79.6539
3151.16	49.9391	3151.16	55.9495	3151.11	79.6173
3153.09	49.8882	3153.09	55.954	3153.04	79.6088
3155.02	49.842	3155.02	55.9318	3154.97	79.5931
3156.95	49.7974	3156.95	55.9171	3156.9	79.5741
3158.88	49.7539	3158.88	55.9102	3158.83	79.5569
3160.81	49.7169	3160.81	55.9126	3160.76	79.5498
3162.74	49.687	3162.74	55.9124	3162.68	79.537
3164.66	49.6731	3164.66	55.9144	3164.61	79.5324
3166.59	49.6772	3166.59	55.9144	3166.54	79.5456
3168.52	49.6936	3168.52	55.9181	3168.47	79.5297
3170.45	49.7133	3170.45	55.9199	3170.4	79.4772
3172.38	49.7284	3172.38	55.925	3172.33	79.4232
3174.31	49.7319	3174.31	55.9269	3174.26	79.4142
3176.24	49.7248	3176.24	55.9318	3176.18	79.4289
3178.16	49.7096	3178.16	55.9358	3178.11	79.4464
3180.09	49.6911	3180.09	55.9458	3180.04	79.4434
3182.02	49.6725	3182.02	55.9497	3181.97	79.4187
3183.95	49.6581	3183.95	55.9541	3183.9	79.405
3185.88	49.6436	3185.88	55.9559	3185.83	79.3936
3187.81	49.6272	3187.81	55.9685	3187.76	79.4067
3189.73	49.6098	3189.73	55.9742	3189.68	79.3927
3191.66	49.5938	3191.66	55.9818	3191.61	79.3599
3193.59	49.5754	3193.59	55.985	3193.54	79.3893
3195.52	49.5588	3195.52	55.9883	3195.47	79.3815
3197.45	49.5433	3197.45	55.994	3197.4	79.3189
3199.38	49.5229	3199.38	56.0069	3199.33	79.3479
3201.3	49.5012	3201.3	56.017	3201.26	79.3864
3203.23	49.4775	3203.23	56.0277	3203.18	79.3573
3205.16	49.4526	3205.16	56.0378	3205.11	79.3134
3207.09	49.4302	3207.09	56.0483	3207.04	79.3401
3209.02	49.4046	3209.02	56.0504	3208.97	79.3862
3210.95	49.3757	3210.95	56.0628	3210.9	79.3535
3212.88	49.3417	3212.88	56.0765	3212.82	79.3416
3214.8	49.3038	3214.8	56.0913	3214.75	79.3565
3216.73	49.2622	3216.73	56.1013	3216.68	79.3556
3218.66	49.2195	3218.66	56.117	3218.61	79.379
3220.59	49.1851	3220.59	56.1245	3220.54	79.3903
3222.52	49.1661	3222.52	56.1358	3222.47	79.4119
3224.45	49.1509	3224.45	56.1486	3224.4	79.4161
3226.38	49.1322	3226.38	56.1645	3226.32	79.428
3228.3	49.1132	3228.3	56.1791	3228.25	79.4381
3230.23	49.088	3230.23	56.2036	3230.18	79.4194
3232.16	49.0628	3232.16	56.2325	3232.11	79.4071
3234.09	49.0425	3234.09	56.2511	3234.04	79.4086
3236.02	49.0232	3236.02	56.2498	3235.97	79.4497
3237.95	49.0008	3237.95	56.2609	3237.9	79.5292
3239.88	48.9722	3239.88	56.2758	3239.82	79.5556
3241.8	48.9384	3241.8	56.2953	3241.75	79.563
3243.73	48.9044	3243.73	56.316	3243.68	79.5622
3245.66	48.8756	3245.66	56.3483	3245.61	79.579
3247.59	48.8533	3247.59	56.3653	3247.54	79.5563
3249.52	48.8346	3249.52	56.3725	3249.47	79.5621
3251.45	48.809	3251.45	56.3807	3251.39	79.6124
3253.38	48.7741	3253.38	56.403	3253.32	79.6475
3255.3	48.7317	3255.3	56.4299	3255.25	79.6961
3257.23	48.6908	3257.23	56.4446	3257.18	79.7239
3259.16	48.6649	3259.16	56.4555	3259.11	79.7455
3261.09	48.6542	3261.09	56.4748	3261.04	79.7726
3263.02	48.6533	3263.02	56.4928	3262.97	79.8061
3264.95	48.6504	3264.95	56.5154	3264.89	79.8369
3266.87	48.6414	3266.87	56.539	3266.82	79.8155
3268.8	48.6323	3268.8	56.5766	3268.75	79.7862
3270.73	48.6231	3270.73	56.6032	3270.68	79.8031
3272.66	48.6088	3272.66	56.6174	3272.61	79.8548
3274.59	48.5843	3274.59	56.6317	3274.54	79.9088
3276.52	48.5506	3276.52	56.6452	3276.47	79.9086
3278.45	48.5128	3278.45	56.6538	3278.39	79.9116
3280.37	48.4774	3280.37	56.6702	3280.32	79.9666
3282.3	48.4468	3282.3	56.6854	3282.25	79.9936
3284.23	48.4335	3284.23	56.7075	3284.18	79.9882
3286.16	48.4335	3286.16	56.7241	3286.11	79.9833
3288.09	48.4323	3288.09	56.7455	3288.04	79.9535
3290.02	48.4257	3290.02	56.7749	3289.96	79.9393
3291.95	48.4149	3291.95	56.8055	3291.89	79.9598
3293.87	48.4042	3293.87	56.8197	3293.82	79.9702
3295.8	48.4012	3295.8	56.8315	3295.75	79.9843
3297.73	48.3977	3297.73	56.8327	3297.68	80.0017
3299.66	48.3881	3299.66	56.8396	3299.61	79.9676
3301.59	48.3664	3301.59	56.8555	3301.53	79.9026
3303.52	48.3338	3303.52	56.8842	3303.46	79.9241
3305.44	48.2981	3305.44	56.9042	3305.39	79.9409
3307.37	48.261	3307.37	56.9134	3307.32	79.9076
3309.3	48.219	3309.3	56.9081	3309.25	79.89
3311.23	48.1754	3311.23	56.8977	3311.18	79.8098
3313.16	48.1315	3313.16	56.8938	3313.11	79.7327
3315.09	48.0871	3315.09	56.8964	3315.03	79.7009
3317.01	48.0401	3317.01	56.8944	3316.96	79.6965
3318.94	47.9968	3318.94	56.8972	3318.89	79.6588
3320.87	47.9597	3320.87	56.9006	3320.82	79.5423
3322.8	47.9285	3322.8	56.913	3322.75	79.4287
3324.73	47.8986	3324.73	56.9248	3324.68	79.3753
3326.66	47.8735	3326.66	56.9205	3326.61	79.3328
3328.59	47.8466	3328.59	56.9003	3328.53	79.2497
3330.51	47.8198	3330.51	56.8945	3330.46	79.153
3332.44	47.7927	3332.44	56.889	3332.39	79.0742
3334.37	47.7566	3334.37	56.8917	3334.32	78.988
3336.3	47.7124	3336.3	56.9048	3336.25	78.8894
3338.23	47.676	3338.23	56.9128	3338.18	78.7916
3340.16	47.653	3340.16	56.8961	3340.1	78.7142
3342.09	47.6281	3342.09	56.8879	3342.03	78.645
3344.01	47.5883	3344.01	56.8733	3343.96	78.5522
3345.94	47.5344	3345.94	56.8538	3345.89	78.4555
3347.87	47.478	3347.87	56.8518	3347.82	78.3488
3349.8	47.4233	3349.8	56.8657	3349.75	78.2496
3351.73	47.368	3351.73	56.8485	3351.68	78.1412
3353.66	47.3185	3353.66	56.8182	3353.6	78.0245
3355.59	47.2735	3355.59	56.8001	3355.53	77.9124
3357.51	47.2395	3357.51	56.7979	3357.46	77.8177
3359.44	47.2111	3359.44	56.7992	3359.39	77.7127
3361.37	47.1729	3361.37	56.7877	3361.32	77.5938
3363.3	47.1301	3363.3	56.7719	3363.25	77.4599
3365.23	47.0943	3365.23	56.7785	3365.17	77.3653
3367.16	47.0579	3367.16	56.7837	3367.1	77.2696
3369.08	47.0138	3369.08	56.7753	3369.03	77.1334
3371.01	46.96	3371.01	56.7491	3370.96	77.0216
3372.94	46.8968	3372.94	56.7213	3372.89	76.9314
3374.87	46.829	3374.87	56.709	3374.82	76.8141
3376.8	46.7536	3376.8	56.7032	3376.74	76.6944
3378.73	46.6829	3378.73	56.6897	3378.67	76.6428
3380.66	46.6305	3380.66	56.675	3380.6	76.5729
3382.58	46.5901	3382.58	56.6508	3382.53	76.4818
3384.51	46.5599	3384.51	56.6412	3384.46	76.4043
3386.44	46.5282	3386.44	56.6368	3386.39	76.2955
3388.37	46.4992	3388.37	56.6423	3388.32	76.1824
3390.3	46.4797	3390.3	56.6537	3390.24	76.0725
3392.23	46.4624	3392.23	56.6502	3392.17	76.0028
3394.16	46.4363	3394.16	56.6288	3394.1	75.976
3396.08	46.4058	3396.08	56.6147	3396.03	75.9005
3398.01	46.368	3398.01	56.6168	3397.96	75.7987
3399.94	46.3221	3399.94	56.6257	3399.89	75.7417
3401.87	46.2732	3401.87	56.6083	3401.82	75.6787
3403.8	46.2223	3403.8	56.5806	3403.74	75.6331
3405.73	46.1761	3405.73	56.564	3405.67	75.5779
3407.65	46.1378	3407.65	56.5682	3407.6	75.4907
3409.58	46.093	3409.58	56.5641	3409.53	75.4176
3411.51	46.0392	3411.51	56.5603	3411.46	75.358
3413.44	45.9815	3413.44	56.5516	3413.39	75.2846
3415.37	45.9357	3415.37	56.5287	3415.31	75.253
3417.3	45.901	3417.3	56.5128	3417.24	75.1984
3419.22	45.8666	3419.22	56.5128	3419.17	75.1209
3421.15	45.8287	3421.15	56.5058	3421.1	75.1274
3423.08	45.8021	3423.08	56.4961	3423.03	75.1512
3425.01	45.7894	3425.01	56.4971	3424.96	75.0901
3426.94	45.7842	3426.94	56.5078	3426.89	74.9984
3428.87	45.7808	3428.87	56.5166	3428.81	74.9705
3430.8	45.7641	3430.8	56.5137	3430.74	74.9603
3432.72	45.7422	3432.72	56.5094	3432.67	74.9421
3434.65	45.7301	3434.65	56.5191	3434.6	74.9221
3436.58	45.6994	3436.58	56.5147	3436.53	74.8936
3438.51	45.6539	3438.51	56.4946	3438.46	74.8334
3440.44	45.6061	3440.44	56.4709	3440.39	74.7711
3442.37	45.5639	3442.37	56.4666	3442.31	74.7789
3444.3	45.5252	3444.3	56.4684	3444.24	74.8252
3446.22	45.4878	3446.22	56.4684	3446.17	74.8794
3448.15	45.4626	3448.15	56.4654	3448.1	74.935
3450.08	45.4525	3450.08	56.4662	3450.03	74.9357
3452.01	45.4453	3452.01	56.4685	3451.95	74.9427
3453.94	45.4406	3453.94	56.4684	3453.88	74.9538
3455.87	45.4411	3455.87	56.4678	3455.81	74.927
3457.8	45.4475	3457.8	56.4809	3457.74	74.9183
3459.72	45.4597	3459.72	56.4929	3459.67	74.9624
3461.65	45.4741	3461.65	56.4866	3461.6	75.0146
3463.58	45.4672	3463.58	56.4903	3463.53	75.1117
3465.51	45.4507	3465.51	56.5132	3465.45	75.214
3467.44	45.4425	3467.44	56.5277	3467.38	75.226
3469.37	45.4416	3469.37	56.5221	3469.31	75.2187
3471.3	45.422	3471.3	56.5032	3471.24	75.2623
3473.22	45.3987	3473.22	56.4974	3473.17	75.3169
3475.15	45.3882	3475.15	56.5018	3475.1	75.2942
3477.08	45.3714	3477.08	56.5144	3477.03	75.3273
3479.01	45.3441	3479.01	56.5271	3478.95	75.44
3480.94	45.3241	3480.94	56.5208	3480.88	75.5257
3482.87	45.3159	3482.87	56.5124	3482.81	75.5953
3484.79	45.3138	3484.79	56.5238	3484.74	75.6687
3486.72	45.3046	3486.72	56.5283	3486.67	75.7492
3488.65	45.2988	3488.65	56.5263	3488.6	75.7559
3490.58	45.3032	3490.58	56.5276	3490.53	75.787
3492.51	45.303	3492.51	56.5377	3492.45	75.8804
3494.44	45.306	3494.44	56.5446	3494.38	75.9471
3496.36	45.3122	3496.36	56.5528	3496.31	75.9685
3498.29	45.2916	3498.29	56.5535	3498.24	76.0382
3500.22	45.2675	3500.22	56.55	3500.17	76.143
3502.15	45.2516	3502.15	56.5522	3502.09	76.2173
3504.08	45.231	3504.08	56.5472	3504.02	76.2612
3506.01	45.2061	3506.01	56.5395	3505.95	76.3607
3507.94	45.1797	3507.94	56.5299	3507.88	76.5122
3509.86	45.1681	3509.86	56.532	3509.81	76.5985
3511.79	45.1681	3511.79	56.5496	3511.74	76.6216
3513.72	45.1774	3513.72	56.5574	3513.67	76.7079
3515.65	45.2026	3515.65	56.5489	3515.59	76.7267
3517.58	45.2256	3517.58	56.5405	3517.52	76.7321
3519.51	45.2244	3519.51	56.5407	3519.45	76.8207
3521.44	45.2177	3521.44	56.5443	3521.38	76.8899
3523.36	45.2319	3523.36	56.552	3523.31	77.0274
3525.29	45.2385	3525.29	56.5386	3525.24	77.1507
3527.22	45.24	3527.22	56.5223	3527.17	77.2605
3529.15	45.2475	3529.15	56.5249	3529.09	77.3599
3531.08	45.275	3531.08	56.5294	3531.02	77.4688
3533.01	45.3288	3533.01	56.5309	3532.95	77.5487
3534.93	45.3839	3534.93	56.5368	3534.88	77.5873
3536.86	45.4346	3536.86	56.537	3536.81	77.658
3538.79	45.5027	3538.79	56.5288	3538.74	77.6849
3540.72	45.569	3540.72	56.5349	3540.66	77.7386
3542.65	45.6095	3542.65	56.5399	3542.59	77.881
3544.58	45.6249	3544.58	56.5371	3544.52	77.9855
3546.51	45.634	3546.51	56.5259	3546.45	78.1041
3548.43	45.6447	3548.43	56.5158	3548.38	78.2026
3550.36	45.6619	3550.36	56.5125	3550.31	78.352
3552.29	45.6893	3552.29	56.5074	3552.24	78.5246
3554.22	45.7457	3554.22	56.507	3554.16	78.5694
3556.15	45.7661	3556.15	56.5082	3556.09	78.637
3558.08	45.7788	3558.08	56.51	3558.02	78.6445
3560.01	45.7987	3560.01	56.5174	3559.95	78.5361
3561.93	45.805	3561.93	56.5193	3561.88	78.6436
3563.86	45.8035	3563.86	56.4998	3563.81	78.9375
3565.79	45.8239	3565.79	56.4743	3565.74	79.0938
3567.72	45.8329	3567.72	56.5057	3567.66	79.1981
3569.65	45.8259	3569.65	56.5509	3569.59	79.4213
3571.58	45.8277	3571.58	56.5584	3571.52	79.5914
3573.51	45.8935	3573.51	56.5647	3573.45	79.7412
3575.43	45.9936	3575.43	56.5832	3575.38	79.8976
3577.36	46.0549	3577.36	56.6086	3577.31	80.0016
3579.29	46.1335	3579.29	56.6431	3579.23	79.9999
3581.22	46.2387	3581.22	56.6883	3581.16	80.0565
3583.15	46.2777	3583.15	56.7265	3583.09	80.27
3585.08	46.3024	3585.08	56.7496	3585.02	80.4666
3587.01	46.3548	3587.01	56.7728	3586.95	80.6726
3588.93	46.4117	3588.93	56.8522	3588.88	80.8418
3590.86	46.4451	3590.86	56.9122	3590.8	81.0767
3592.79	46.4831	3592.79	56.9441	3592.73	81.3831
3594.72	46.558	3594.72	56.9969	3594.66	81.4871
3596.65	46.6339	3596.65	57.0741	3596.59	81.6371
3598.58	46.7183	3598.58	57.1442	3598.52	82
3600.5	46.8635	3600.5	57.2145	3600.45	82.0813
3602.43	46.9526	3602.43	57.3011	3602.38	82.1448
3604.36	46.9873	3604.36	57.3703	3604.3	82.4201
3606.29	47.0843	3606.29	57.4203	3606.23	82.576
3608.22	47.1724	3608.22	57.5073	3608.16	82.7764
3610.15	47.2026	3610.15	57.6155	3610.09	83.1055
3612.07	47.2133	3612.07	57.6836	3612.02	83.1507
3614	47.2628	3614	57.8027	3613.95	83.3917
3615.93	47.4091	3615.93	57.8949	3615.88	83.7104
3617.86	47.4725	3617.86	57.9683	3617.8	83.9237
3619.79	47.5269	3619.79	58.1328	3619.73	84.1444
3621.72	47.6125	3621.72	58.2812	3621.66	84.0624
3623.65	47.665	3623.65	58.3678	3623.59	84.1228
3625.57	47.7245	3625.57	58.4364	3625.52	84.5242
3627.5	47.8013	3627.5	58.4715	3627.45	84.6641
3629.43	47.8551	3629.43	58.6924	3629.37	84.9039
3631.36	47.9095	3631.36	58.8486	3631.3	85.4296
3633.29	47.9891	3633.29	58.9353	3633.23	85.8845
3635.22	48.078	3635.22	59.0688	3635.16	86.1603
3637.15	48.1874	3637.15	59.17	3637.09	86.335
3639.07	48.225	3639.07	59.278	3639.02	86.4076
3641	48.2494	3641	59.3773	3640.95	86.3181
3642.93	48.3573	3642.93	59.4759	3642.87	86.3306
3644.86	48.3242	3644.86	59.5215	3644.8	86.4546
3646.79	48.2898	3646.79	59.5245	3646.73	86.877
3648.72	48.2951	3648.72	59.6232	3648.66	87.2105
3650.64	48.3072	3650.64	59.8278	3650.59	87.3263
3652.57	48.3284	3652.57	59.9295	3652.52	87.7075
3654.5	48.3608	3654.5	59.9202	3654.44	88.0406
3656.43	48.4915	3656.43	60.0141	3656.37	88.2018
3658.36	48.5977	3658.36	60.1161	3658.3	88.2852
3660.29	48.6889	3660.29	60.1493	3660.23	88.4699
3662.22	48.9492	3662.22	60.1787	3662.16	88.3692
3664.14	49.0962	3664.14	60.2125	3664.09	88.2198
3666.07	49.0617	3666.07	60.2182	3666.01	88.4182
3668	49.0117	3668	60.1786	3667.94	88.2586
3669.93	49	3669.93	60.217	3669.87	88.0282
3671.86	48.942	3671.86	60.2996	3671.8	88.5113
3673.79	48.8946	3673.79	60.209	3673.73	88.8528
3675.72	48.959	3675.72	60.2647	3675.66	89.1275
3677.64	49.055	3677.64	60.355	3677.59	89.0579
3679.57	49.1062	3679.57	60.3608	3679.51	88.9364
3681.5	49.1599	3681.5	60.3848	3681.44	88.6813
3683.43	49.2783	3683.43	60.3837	3683.37	88.4073
3685.36	49.312	3685.36	60.3626	3685.3	88.3116
3687.29	49.3631	3687.29	60.3178	3687.23	88.3534
3689.22	49.5531	3689.22	60.3336	3689.16	88.7296
3691.14	49.5637	3691.14	60.3789	3691.09	88.941
3693.07	49.5134	3693.07	60.3975	3693.01	89.0268
3695	49.4678	3695	60.3821	3694.94	89.0228
3696.93	49.4747	3696.93	60.3792	3696.87	89.0431
3698.86	49.5543	3698.86	60.3536	3698.8	89.2248
3700.79	49.6139	3700.79	60.3217	3700.73	89.3002
3702.71	49.6782	3702.71	60.3521	3702.66	89.1029
3704.64	49.6925	3704.64	60.3498	3704.58	88.9291
3706.57	49.6459	3706.57	60.3113	3706.51	89.0246
3708.5	49.6169	3708.5	60.2547	3708.44	89.3834
3710.43	49.6223	3710.43	60.2194	3710.37	89.647
3712.36	49.6294	3712.36	60.2841	3712.3	89.6119
3714.28	49.6576	3714.28	60.3173	3714.23	89.6271
3716.21	49.6387	3716.21	60.2845	3716.16	89.6611
3718.14	49.5898	3718.14	60.256	3718.08	89.6889
3720.07	49.5922	3720.07	60.2311	3720.01	89.6813
3722	49.7004	3722	60.2107	3721.94	89.8077
3723.93	49.844	3723.93	60.2034	3723.87	89.8198
3725.86	49.8981	3725.86	60.1934	3725.8	89.6357
3727.78	49.8212	3727.78	60.2121	3727.73	89.5468
3729.71	49.7444	3729.71	60.1695	3729.66	89.5002
3731.64	49.8147	3731.64	60.1165	3731.58	89.7337
3733.57	49.803	3733.57	60.0891	3733.51	90.0674
3735.5	49.7819	3735.5	60.1016	3735.44	89.9634
3737.43	49.8394	3737.43	60.1688	3737.37	89.4439
3739.36	49.8715	3739.36	60.1436	3739.3	89.3274
3741.28	49.7847	3741.28	60.0924	3741.22	89.4729
3743.21	49.6531	3743.21	60.0067	3743.15	88.9194
3745.14	49.6162	3745.14	60.0676	3745.08	88.5873
3747.07	49.6479	3747.07	60.0437	3747.01	88.6279
3749	49.6564	3749	59.9589	3748.94	88.6704
3750.93	49.6035	3750.93	59.9679	3750.87	88.6992
3752.86	49.5405	3752.86	60.0524	3752.8	88.7147
3754.78	49.5011	3754.78	60.0464	3754.72	88.9072
3756.71	49.5682	3756.71	60.0086	3756.65	88.9911
3758.64	49.6757	3758.64	59.9958	3758.58	88.8791
3760.57	49.6402	3760.57	60.0256	3760.51	88.8953
3762.5	49.6598	3762.5	60.0157	3762.44	88.9013
3764.43	49.7475	3764.43	59.9738	3764.37	88.9099
3766.36	49.8028	3766.36	59.9791	3766.3	89.0324
3768.28	49.7652	3768.28	59.9466	3768.22	89.1157
3770.21	49.7531	3770.21	59.9572	3770.15	89.3317
3772.14	49.8012	3772.14	59.9757	3772.08	89.2874
3774.07	49.8186	3774.07	59.9563	3774.01	89.2185
3776	49.7792	3776	59.9348	3775.94	89.4079
3777.93	49.7687	3777.93	59.9015	3777.87	89.4491
3779.85	49.7727	3779.85	59.9185	3779.8	89.4741
3781.78	49.7677	3781.78	59.9182	3781.72	89.6064
3783.71	49.8271	3783.71	59.8837	3783.65	89.7737
3785.64	49.7949	3785.64	59.8897	3785.58	89.8985
3787.57	49.7999	3787.57	59.8883	3787.51	89.8898
3789.5	49.8511	3789.5	59.8777	3789.44	89.8191
3791.43	49.8262	3791.43	59.8677	3791.36	89.8347
3793.35	49.8659	3793.35	59.8445	3793.29	89.7507
3795.28	49.8552	3795.28	59.8083	3795.22	89.5203
3797.21	49.7955	3797.21	59.8163	3797.15	89.6197
3799.14	49.7347	3799.14	59.7738	3799.08	89.7044
3801.07	49.6556	3801.07	59.7377	3801.01	89.6525
3803	49.6607	3803	59.8062	3802.94	89.8161
3804.93	49.6206	3804.93	59.758	3804.86	90.0259
3806.85	49.6117	3806.85	59.7529	3806.79	90.0527
3808.78	49.7015	3808.78	59.7969	3808.72	89.5756
3810.71	49.7121	3810.71	59.7762	3810.65	89.4185
3812.64	49.6904	3812.64	59.7448	3812.58	89.4767
3814.57	49.7399	3814.57	59.6904	3814.51	89.0112
3816.5	49.7344	3816.5	59.7181	3816.44	89.0087
3818.42	49.6785	3818.42	59.6895	3818.36	89.3618
3820.35	49.6894	3820.35	59.6362	3820.29	89.4833
3822.28	49.6588	3822.28	59.7206	3822.22	89.542
3824.21	49.6324	3824.21	59.6995	3824.15	89.481
3826.14	49.6675	3826.14	59.6738	3826.08	89.4576
3828.07	49.7011	3828.07	59.6842	3828.01	89.3213
3829.99	49.7647	3829.99	59.6564	3829.93	89.1319
3831.92	49.7477	3831.92	59.6447	3831.86	89.019
3833.85	49.7531	3833.85	59.6298	3833.79	88.9779
3835.78	49.7544	3835.78	59.5967	3835.72	89.0818
3837.71	49.6449	3837.71	59.5846	3837.65	89.3203
3839.64	49.7179	3839.64	59.6046	3839.58	89.5381
3841.57	49.8111	3841.57	59.6077	3841.51	89.6768
3843.49	49.7794	3843.49	59.6055	3843.43	89.7268
3845.42	49.7246	3845.42	59.6192	3845.36	89.3595
3847.35	49.6526	3847.35	59.5971	3847.29	88.9714
3849.28	49.6354	3849.28	59.5564	3849.22	89.0518
3851.21	49.707	3851.21	59.4769	3851.15	89.1536
3853.14	49.7372	3853.14	59.4736	3853.08	89.272
3855.07	49.6795	3855.07	59.5776	3855.01	89.4496
3856.99	49.7097	3856.99	59.5653	3856.93	89.3351
3858.92	49.674	3858.92	59.5427	3858.86	89.2834
3860.85	49.6418	3860.85	59.5107	3860.79	89.4124
3862.78	49.6147	3862.78	59.4896	3862.72	89.0705
3864.71	49.6062	3864.71	59.5028	3864.65	88.8712
3866.64	49.744	3866.64	59.5072	3866.58	89.1065
3868.57	49.7998	3868.57	59.4426	3868.5	89.1316
3870.49	49.71	3870.49	59.4827	3870.43	89.4158
3872.42	49.6942	3872.42	59.4759	3872.36	89.3839
3874.35	49.6696	3874.35	59.4806	3874.29	89.1931
3876.28	49.6506	3876.28	59.4896	3876.22	89.2955
3878.21	49.7017	3878.21	59.4389	3878.15	89.185
3880.14	49.7034	3880.14	59.4315	3880.07	89.1999
3882.07	49.6756	3882.07	59.454	3882	89.5152
3883.99	49.7031	3883.99	59.4113	3883.93	89.3317
3885.92	49.6842	3885.92	59.4337	3885.86	89.1197
3887.85	49.7053	3887.85	59.4432	3887.79	89.3584
3889.78	49.7009	3889.78	59.39	3889.72	89.5763
3891.71	49.7176	3891.71	59.4008	3891.65	89.4184
3893.64	49.7456	3893.64	59.4229	3893.57	89.214
3895.56	49.7176	3895.56	59.4044	3895.5	89.1263
3897.49	49.665	3897.49	59.3672	3897.43	88.9764
3899.42	49.6613	3899.42	59.3548	3899.36	89.0045
3901.35	49.5916	3901.35	59.351	3901.29	89.2387
3903.28	49.568	3903.28	59.3418	3903.22	89.3856
3905.21	49.6122	3905.21	59.3679	3905.14	89.4679
3907.14	49.5989	3907.14	59.3723	3907.07	89.4469
3909.06	49.5405	3909.06	59.3587	3909	89.4298
3910.99	49.5413	3910.99	59.3522	3910.93	89.3828
3912.92	49.5862	3912.92	59.3442	3912.86	89.2638
3914.85	49.6087	3914.85	59.3199	3914.79	89.2334
3916.78	49.6412	3916.78	59.3135	3916.72	89.2426
3918.71	49.6811	3918.71	59.3202	3918.64	89.2716
3920.64	49.6585	3920.64	59.3198	3920.57	89.4291
3922.56	49.6061	3922.56	59.2994	3922.5	89.4776
3924.49	49.5653	3924.49	59.2947	3924.43	89.4122
3926.42	49.5241	3926.42	59.3076	3926.36	89.3089
3928.35	49.5052	3928.35	59.2826	3928.29	89.4148
3930.28	49.5356	3930.28	59.2648	3930.22	89.4941
3932.21	49.5351	3932.21	59.2661	3932.14	89.4544
3934.13	49.52	3934.13	59.2762	3934.07	89.3793
3936.06	49.5203	3936.06	59.2644	3936	89.3317
3937.99	49.5384	3937.99	59.2598	3937.93	89.4105
3939.92	49.5295	3939.92	59.2478	3939.86	89.3802
3941.85	49.5072	3941.85	59.2379	3941.79	89.2196
3943.78	49.5136	3943.78	59.2451	3943.71	89.2322
3945.7	49.5266	3945.7	59.2347	3945.64	89.2759
3947.63	49.5202	3947.63	59.2201	3947.57	89.2991
3949.56	49.4995	3949.56	59.2246	3949.5	89.3691
3951.49	49.4801	3951.49	59.2192	3951.43	89.3863
3953.42	49.4597	3953.42	59.2115	3953.36	89.3549
3955.35	49.4584	3955.35	59.2019	3955.28	89.3057
3957.28	49.4613	3957.28	59.1954	3957.21	89.351
3959.2	49.4412	3959.2	59.1872	3959.14	89.3635
3961.13	49.4411	3961.13	59.1827	3961.07	89.3504
3963.06	49.4492	3963.06	59.1829	3963	89.3645
3964.99	49.4373	3964.99	59.1788	3964.93	89.3794
3966.92	49.4184	3966.92	59.1674	3966.86	89.34
3968.85	49.4073	3968.85	59.162	3968.78	89.305
3970.78	49.3989	3970.78	59.1557	3970.71	89.3587
3972.7	49.3898	3972.7	59.1501	3972.64	89.3533
3974.63	49.3831	3974.63	59.1416	3974.57	89.3474
3976.56	49.3801	3976.56	59.1368	3976.5	89.3806
3978.49	49.3695	3978.49	59.1321	3978.43	89.3867
3980.42	49.3612	3980.42	59.1268	3980.36	89.3452
3982.35	49.3595	3982.35	59.1173	3982.28	89.2942
3984.28	49.3541	3984.28	59.1109	3984.21	89.3332
3986.2	49.3433	3986.2	59.1056	3986.14	89.3538
3988.13	49.3376	3988.13	59.1019	3988.07	89.3199
3990.06	49.3177	3990.06	59.0975	3990	89.3426
3991.99	49.2973	3991.99	59.0952	3991.93	89.3484
3993.92	49.2557	3993.92	59.0873	3993.85	89.3719
3995.85	49.221	3995.85	59.0835	3995.78	89.3154
3997.77	49.1978	3997.77	59.0763	3997.71	89.3054
3999.7	49.1892	3999.7	59.0692	3999.64	89.3487
4001.63	34	4001.63	55	4001.57	-53.6

## Sheet: Figure S7
wavelength	AMT-Absorbance (a.u.)	PEO-b-PS	AMT/PEO-b-PS	wavelength	HPW	P4VP-b-PS	HPW/P4VP-b-PS
400	-0.02607	0.09297	0.06335	400	0.06335	-0.01277	0.2275
400.5	-0.02595	0.09271	0.06313	400.5	0.06313	-0.01271	0.22089
401	-0.02568	0.09252	0.0631	401	0.0631	-0.01244	0.21466
401.5	-0.0256	0.09216	0.06297	401.5	0.06297	-0.01247	0.20834
402	-0.0255	0.09163	0.06265	402	0.06265	-0.01263	0.20226
402.5	-0.02522	0.09141	0.06254	402.5	0.06254	-0.01253	0.19661
403	-0.02487	0.09129	0.06258	403	0.06258	-0.01231	0.19106
403.5	-0.02471	0.09108	0.06247	403.5	0.06247	-0.0123	0.18561
404	-0.0243	0.09101	0.06241	404	0.06241	-0.01199	0.18067
404.5	-0.02397	0.0909	0.06239	404.5	0.06239	-0.01171	0.17577
405	-0.02376	0.09073	0.06236	405	0.06236	-0.01153	0.17109
405.5	-0.02357	0.09037	0.06215	405.5	0.06215	-0.01149	0.1663
406	-0.02355	0.08997	0.06196	406	0.06196	-0.01147	0.16166
406.5	-0.0237	0.0894	0.06162	406.5	0.06162	-0.01166	0.15701
407	-0.02373	0.08899	0.06133	407	0.06133	-0.01171	0.15271
407.5	-0.02383	0.08845	0.06091	407.5	0.06091	-0.0119	0.14833
408	-0.02396	0.08797	0.06058	408	0.06058	-0.01202	0.14432
408.5	-0.02397	0.08755	0.06024	408.5	0.06024	-0.01197	0.14046
409	-0.02416	0.0869	0.05972	409	0.05972	-0.01224	0.13652
409.5	-0.02417	0.08653	0.05932	409.5	0.05932	-0.01229	0.13283
410	-0.02418	0.08601	0.05888	410	0.05888	-0.01234	0.12933
410.5	-0.02427	0.08555	0.05845	410.5	0.05845	-0.01244	0.1259
411	-0.02443	0.08495	0.05794	411	0.05794	-0.01273	0.12262
411.5	-0.02434	0.08464	0.05774	411.5	0.05774	-0.01268	0.11955
412	-0.02454	0.084	0.05732	412	0.05732	-0.01289	0.11628
412.5	-0.02468	0.08352	0.05696	412.5	0.05696	-0.01303	0.1133
413	-0.0248	0.08298	0.05666	413	0.05666	-0.01307	0.11044
413.5	-0.02493	0.08243	0.05638	413.5	0.05638	-0.0131	0.10755
414	-0.0251	0.08199	0.056	414	0.056	-0.01316	0.10489
414.5	-0.0251	0.08167	0.05573	414.5	0.05573	-0.01313	0.10251
415	-0.02522	0.0812	0.05538	415	0.05538	-0.01326	0.09993
415.5	-0.02512	0.08085	0.05513	415.5	0.05513	-0.01326	0.09766
416	-0.02505	0.08062	0.05484	416	0.05484	-0.01324	0.09547
416.5	-0.02482	0.08035	0.05466	416.5	0.05466	-0.01311	0.09349
417	-0.02457	0.08	0.05455	417	0.05455	-0.01294	0.09154
417.5	-0.02431	0.07983	0.05447	417.5	0.05447	-0.01266	0.08977
418	-0.02422	0.07963	0.0543	418	0.0543	-0.01259	0.08789
418.5	-0.02403	0.07935	0.05425	418.5	0.05425	-0.01245	0.0861
419	-0.02368	0.07935	0.05441	419	0.05441	-0.0121	0.08457
419.5	-0.02328	0.07961	0.05467	419.5	0.05467	-0.0116	0.08333
420	-0.02283	0.07987	0.055	420	0.055	-0.01105	0.08212
420.5	-0.02239	0.08001	0.05527	420.5	0.05527	-0.01052	0.08099
421	-0.02196	0.08017	0.05545	421	0.05545	-0.01008	0.07997
421.5	-0.02164	0.08019	0.05551	421.5	0.05551	-0.00976	0.0788
422	-0.02151	0.07995	0.05539	422	0.05539	-0.00959	0.07742
422.5	-0.0214	0.07968	0.05521	422.5	0.05521	-0.00959	0.0761
423	-0.02127	0.07942	0.05502	423	0.05502	-0.00946	0.07481
423.5	-0.02113	0.07925	0.05488	423.5	0.05488	-0.00929	0.0736
424	-0.02107	0.07896	0.05465	424	0.05465	-0.00921	0.07238
424.5	-0.02104	0.07865	0.05442	424.5	0.05442	-0.00919	0.07127
425	-0.02095	0.0783	0.05422	425	0.05422	-0.00909	0.07013
425.5	-0.02084	0.07811	0.05413	425.5	0.05413	-0.00896	0.06912
426	-0.02075	0.07787	0.05402	426	0.05402	-0.00886	0.06817
426.5	-0.02066	0.07763	0.05387	426.5	0.05387	-0.00873	0.06721
427	-0.02052	0.07738	0.05375	427	0.05375	-0.00864	0.06636
427.5	-0.02044	0.07717	0.05368	427.5	0.05368	-0.00844	0.06565
428	-0.02026	0.07688	0.05353	428	0.05353	-0.00832	0.06486
428.5	-0.02014	0.07658	0.05333	428.5	0.05333	-0.00819	0.06402
429	-0.02002	0.0763	0.0532	429	0.0532	-0.00807	0.06327
429.5	-0.01993	0.07614	0.05307	429.5	0.05307	-0.0079	0.06251
430	-0.0198	0.07594	0.05285	430	0.05285	-0.00777	0.06178
430.5	-0.01977	0.07566	0.05261	430.5	0.05261	-0.00772	0.06106
431	-0.01957	0.0755	0.05252	431	0.05252	-0.00753	0.06061
431.5	-0.01938	0.0753	0.05242	431.5	0.05242	-0.00736	0.06012
432	-0.01925	0.07503	0.05228	432	0.05228	-0.00725	0.05967
432.5	-0.01921	0.07463	0.05207	432.5	0.05207	-0.00723	0.05913
433	-0.01912	0.0744	0.05197	433	0.05197	-0.00707	0.05879
433.5	-0.01921	0.07399	0.05168	433.5	0.05168	-0.00704	0.0582
434	-0.01919	0.07367	0.0515	434	0.0515	-0.00694	0.05772
434.5	-0.01914	0.07338	0.0513	434.5	0.0513	-0.00687	0.05729
435	-0.01893	0.07333	0.05131	435	0.05131	-0.00666	0.05703
435.5	-0.0189	0.07297	0.05104	435.5	0.05104	-0.00663	0.0566
436	-0.0188	0.07271	0.05088	436	0.05088	-0.00658	0.05631
436.5	-0.0188	0.07241	0.05062	436.5	0.05062	-0.00658	0.05603
437	-0.01882	0.07205	0.05034	437	0.05034	-0.00659	0.05563
437.5	-0.01889	0.07163	0.05001	437.5	0.05001	-0.0066	0.05531
438	-0.01881	0.07142	0.04994	438	0.04994	-0.00647	0.05514
438.5	-0.01878	0.07115	0.04982	438.5	0.04982	-0.00636	0.05491
439	-0.01878	0.07086	0.04966	439	0.04966	-0.00627	0.0547
439.5	-0.01866	0.07071	0.04958	439.5	0.04958	-0.00611	0.05457
440	-0.01857	0.07048	0.04947	440	0.04947	-0.006	0.05444
440.5	-0.01851	0.07019	0.04929	440.5	0.04929	-0.00593	0.05426
441	-0.01838	0.07005	0.04914	441	0.04914	-0.00581	0.05419
441.5	-0.0183	0.06984	0.04904	441.5	0.04904	-0.00567	0.05412
442	-0.01835	0.06952	0.04885	442	0.04885	-0.00562	0.05403
442.5	-0.0183	0.06924	0.04868	442.5	0.04868	-0.00552	0.05399
443	-0.01832	0.06893	0.04841	443	0.04841	-0.00547	0.05391
443.5	-0.01826	0.06866	0.04832	443.5	0.04832	-0.00534	0.05396
444	-0.01821	0.06835	0.04813	444	0.04813	-0.00532	0.05399
444.5	-0.01811	0.06813	0.04795	444.5	0.04795	-0.00517	0.05411
445	-0.01809	0.06788	0.04775	445	0.04775	-0.00506	0.05414
445.5	-0.01797	0.06774	0.04768	445.5	0.04768	-0.00489	0.05432
446	-0.01796	0.06747	0.04747	446	0.04747	-0.00487	0.05437
446.5	-0.01787	0.06731	0.04733	446.5	0.04733	-0.00476	0.05451
447	-0.01779	0.06712	0.04725	447	0.04725	-0.00464	0.05466
447.5	-0.01772	0.06691	0.04713	447.5	0.04713	-0.00454	0.05482
448	-0.01766	0.06665	0.04699	448	0.04699	-0.00444	0.05503
448.5	-0.01762	0.06644	0.04677	448.5	0.04677	-0.00433	0.0552
449	-0.01758	0.06617	0.04657	449	0.04657	-0.00417	0.05542
449.5	-0.0175	0.06594	0.04647	449.5	0.04647	-0.00402	0.05569
450	-0.0174	0.0657	0.04633	450	0.04633	-0.00383	0.05583
450.5	-0.01727	0.06548	0.04621	450.5	0.04621	-0.00355	0.05604
451	-0.01712	0.06517	0.04611	451	0.04611	-0.00335	0.05625
451.5	-0.01683	0.06509	0.04609	451.5	0.04609	-0.00302	0.05659
452	-0.01671	0.06478	0.04585	452	0.04585	-0.00289	0.05678
452.5	-0.01656	0.06465	0.04573	452.5	0.04573	-0.00266	0.05722
453	-0.01644	0.06451	0.04561	453	0.04561	-0.00252	0.0576
453.5	-0.01625	0.06446	0.04553	453.5	0.04553	-0.00228	0.05803
454	-0.01622	0.06422	0.04537	454	0.04537	-0.00216	0.05835
454.5	-0.01598	0.06414	0.04536	454.5	0.04536	-0.00186	0.0588
455	-0.01588	0.06391	0.04527	455	0.04527	-0.00175	0.05919
455.5	-0.01579	0.06371	0.04512	455.5	0.04512	-0.00158	0.05949
456	-0.01577	0.06353	0.04495	456	0.04495	-0.00144	0.05991
456.5	-0.01562	0.06343	0.04494	456.5	0.04494	-0.00119	0.06046
457	-0.01564	0.06322	0.04475	457	0.04475	-0.00116	0.06086
457.5	-0.01539	0.06321	0.04477	457.5	0.04477	-0.00082	0.06137
458	-0.0158	0.06253	0.0442	458	0.0442	-0.00114	0.06137
458.5	-0.01557	0.06241	0.04423	458.5	0.04423	-0.00088	0.06189
459	-0.01542	0.0622	0.04409	459	0.04409	-0.00083	0.06229
459.5	-0.0152	0.06222	0.04416	459.5	0.04416	-0.00049	0.06288
460	-0.01518	0.06195	0.04399	460	0.04399	-0.00041	0.06331
460.5	-0.01437	0.06244	0.04455	460.5	0.04455	0.00039	0.06445
461	-0.01435	0.06223	0.04439	461	0.04439	0.00049	0.06488
461.5	-0.0143	0.06206	0.04429	461.5	0.04429	0.00077	0.0654
462	-0.01439	0.0617	0.04405	462	0.04405	0.00077	0.06574
462.5	-0.01438	0.06155	0.04388	462.5	0.04388	0.00084	0.06616
463	-0.01455	0.06117	0.04355	463	0.04355	0.00077	0.06644
463.5	-0.01452	0.06094	0.04341	463.5	0.04341	0.00085	0.0669
464	-0.01463	0.0606	0.04316	464	0.04316	0.00081	0.0672
464.5	-0.01454	0.06049	0.04308	464.5	0.04308	0.00099	0.06776
465	-0.0145	0.06027	0.04297	465	0.04297	0.00113	0.06826
465.5	-0.01442	0.06017	0.04294	465.5	0.04294	0.00131	0.06881
466	-0.01446	0.05992	0.04276	466	0.04276	0.00136	0.06921
466.5	-0.01431	0.05983	0.04275	466.5	0.04275	0.00151	0.06979
467	-0.01435	0.05948	0.0425	467	0.0425	0.00152	0.07012
467.5	-0.01444	0.05914	0.04227	467.5	0.04227	0.00153	0.07045
468	-0.0146	0.05875	0.04191	468	0.04191	0.0014	0.0707
468.5	-0.01469	0.05844	0.04167	468.5	0.04167	0.0014	0.07105
469	-0.01493	0.05795	0.04125	469	0.04125	0.00129	0.07121
469.5	-0.01518	0.0575	0.04083	469.5	0.04083	0.00111	0.07136
470	-0.01545	0.05699	0.0404	470	0.0404	0.00092	0.07148
470.5	-0.01567	0.0565	0.04003	470.5	0.04003	0.00082	0.07167
471	-0.0159	0.05592	0.03955	471	0.03955	0.00062	0.07173
471.5	-0.016	0.05557	0.03927	471.5	0.03927	0.00057	0.07202
472	-0.01603	0.0553	0.03913	472	0.03913	0.00066	0.07236
472.5	-0.0161	0.05497	0.03889	472.5	0.03889	0.00064	0.07271
473	-0.01618	0.05466	0.03867	473	0.03867	0.00063	0.073
473.5	-0.01635	0.05434	0.03842	473.5	0.03842	0.00055	0.07329
474	-0.01649	0.05398	0.03819	474	0.03819	0.0005	0.07355
474.5	-0.01668	0.05353	0.03783	474.5	0.03783	0.00031	0.07386
475	-0.01679	0.05326	0.0376	475	0.0376	0.00028	0.07424
475.5	-0.01703	0.05283	0.03729	475.5	0.03729	0.00016	0.07457
476	-0.0172	0.05251	0.03707	476	0.03707	0.00014	0.07499
476.5	-0.01735	0.05212	0.03676	476.5	0.03676	3e-05	0.07534
477	-0.01753	0.05172	0.03644	477	0.03644	-1e-05	0.07559
477.5	-0.01732	0.05163	0.03648	477.5	0.03648	0.00029	0.07619
478	-0.01724	0.05145	0.03639	478	0.03639	0.00043	0.07662
478.5	-0.0171	0.05134	0.0363	478.5	0.0363	0.00062	0.07712
479	-0.01693	0.0513	0.03628	479	0.03628	0.00086	0.07769
479.5	-0.01676	0.05129	0.03636	479.5	0.03636	0.00115	0.07829
480	-0.01693	0.05087	0.03601	480	0.03601	0.00102	0.07855
480.5	-0.01679	0.0507	0.03594	480.5	0.03594	0.00122	0.07907
481	-0.01662	0.05064	0.03596	481	0.03596	0.00146	0.07961
481.5	-0.0166	0.05036	0.03583	481.5	0.03583	0.00153	0.07996
482	-0.01645	0.05024	0.03581	482	0.03581	0.00168	0.08041
482.5	-0.01639	0.05011	0.03578	482.5	0.03578	0.00185	0.08076
483	-0.01638	0.04988	0.03561	483	0.03561	0.00194	0.08103
483.5	-0.01649	0.0495	0.03539	483.5	0.03539	0.00191	0.08123
484	-0.01659	0.04919	0.03512	484	0.03512	0.00191	0.08147
484.5	-0.01657	0.04904	0.03498	484.5	0.03498	0.00205	0.08184
485	-0.01658	0.04885	0.03483	485	0.03483	0.00211	0.08221
485.5	-0.01654	0.04872	0.03482	485.5	0.03482	0.00223	0.0826
486	-0.01641	0.04866	0.03483	486	0.03483	0.00244	0.08305
486.5	-0.0162	0.04871	0.0349	486.5	0.0349	0.00271	0.0835
487	-0.01621	0.04843	0.03471	487	0.03471	0.00268	0.08371
487.5	-0.01612	0.0483	0.03462	487.5	0.03462	0.00278	0.08402
488	-0.01606	0.04819	0.03455	488	0.03455	0.00293	0.08425
488.5	-0.01604	0.04802	0.03444	488.5	0.03444	0.00302	0.08452
489	-0.01608	0.04774	0.03431	489	0.03431	0.00299	0.08465
489.5	-0.01594	0.04766	0.03434	489.5	0.03434	0.00313	0.08496
490	-0.01582	0.04753	0.03433	490	0.03433	0.00329	0.08525
490.5	-0.01571	0.04737	0.03428	490.5	0.03428	0.00337	0.08559
491	-0.01553	0.04729	0.03433	491	0.03433	0.00351	0.08584
491.5	-0.01537	0.04719	0.03432	491.5	0.03432	0.00369	0.08622
492	-0.01536	0.04704	0.03425	492	0.03425	0.00384	0.08643
492.5	-0.01532	0.04687	0.03416	492.5	0.03416	0.00389	0.08656
493	-0.01516	0.04675	0.03412	493	0.03412	0.00397	0.08675
493.5	-0.01515	0.04654	0.03394	493.5	0.03394	0.00396	0.08687
494	-0.01508	0.04647	0.03386	494	0.03386	0.00406	0.08702
494.5	-0.01497	0.04634	0.03381	494.5	0.03381	0.00413	0.08716
495	-0.01489	0.04624	0.03374	495	0.03374	0.00422	0.08732
495.5	-0.01483	0.04608	0.0336	495.5	0.0336	0.00432	0.08746
496	-0.01472	0.04601	0.03356	496	0.03356	0.0045	0.08762
496.5	-0.01467	0.04583	0.03347	496.5	0.03347	0.00458	0.08769
497	-0.01461	0.04564	0.03334	497	0.03334	0.00464	0.08777
497.5	-0.01458	0.04547	0.03322	497.5	0.03322	0.00473	0.0878
498	-0.01455	0.04538	0.03316	498	0.03316	0.00481	0.08784
498.5	-0.01449	0.0452	0.033	498.5	0.033	0.00479	0.08784
499	-0.0144	0.04503	0.0329	499	0.0329	0.00483	0.08786
499.5	-0.01433	0.04486	0.03275	499.5	0.03275	0.00491	0.08786
500	-0.01428	0.04467	0.03261	500	0.03261	0.00494	0.08784
500.5	-0.01433	0.04438	0.0324	500.5	0.0324	0.00489	0.08777
501	-0.01439	0.04415	0.03223	501	0.03223	0.00486	0.08766
501.5	-0.01441	0.04398	0.03208	501.5	0.03208	0.00487	0.08757
502	-0.0145	0.04374	0.03192	502	0.03192	0.00476	0.08734
502.5	-0.01447	0.04357	0.03179	502.5	0.03179	0.00476	0.08719
503	-0.01446	0.04342	0.03169	503	0.03169	0.00474	0.08701
503.5	-0.01438	0.04328	0.03166	503.5	0.03166	0.00481	0.08689
504	-0.01442	0.04307	0.03152	504	0.03152	0.00479	0.08666
504.5	-0.01432	0.04301	0.0315	504.5	0.0315	0.00493	0.08656
505	-0.01432	0.04279	0.0313	505	0.0313	0.00488	0.08638
505.5	-0.0143	0.0426	0.03119	505.5	0.03119	0.00492	0.08609
506	-0.01433	0.0424	0.03099	506	0.03099	0.00487	0.08579
506.5	-0.0143	0.04225	0.03087	506.5	0.03087	0.0048	0.08548
507	-0.01433	0.04204	0.0307	507	0.0307	0.0047	0.08516
507.5	-0.01422	0.04195	0.03066	507.5	0.03066	0.0047	0.08485
508	-0.01416	0.04179	0.03053	508	0.03053	0.00464	0.08455
508.5	-0.01414	0.04161	0.03042	508.5	0.03042	0.00461	0.08421
509	-0.01406	0.04146	0.03033	509	0.03033	0.00461	0.08391
509.5	-0.01406	0.04124	0.03014	509.5	0.03014	0.00456	0.08348
510	-0.01418	0.04098	0.02997	510	0.02997	0.00449	0.083
510.5	-0.01423	0.04073	0.02972	510.5	0.02972	0.00434	0.0825
511	-0.01427	0.0405	0.02957	511	0.02957	0.00423	0.08205
511.5	-0.01434	0.04024	0.02933	511.5	0.02933	0.00413	0.08154
512	-0.01432	0.04008	0.0292	512	0.0292	0.00404	0.08111
512.5	-0.01433	0.0399	0.02909	512.5	0.02909	0.00397	0.08067
513	-0.01427	0.03982	0.02903	513	0.02903	0.00402	0.08035
513.5	-0.01422	0.0397	0.02891	513.5	0.02891	0.00399	0.07992
514	-0.01411	0.03959	0.02886	514	0.02886	0.00398	0.07956
514.5	-0.01405	0.03941	0.02875	514.5	0.02875	0.0039	0.07907
515	-0.01392	0.03931	0.02867	515	0.02867	0.00388	0.07869
515.5	-0.01387	0.03919	0.02858	515.5	0.02858	0.00381	0.07821
516	-0.0138	0.03901	0.02849	516	0.02849	0.00375	0.07768
516.5	-0.01382	0.03887	0.02845	516.5	0.02845	0.00374	0.07713
517	-0.01376	0.03883	0.02844	517	0.02844	0.0038	0.07672
517.5	-0.01377	0.03869	0.02831	517.5	0.02831	0.00372	0.07616
518	-0.01381	0.0385	0.02819	518	0.02819	0.00367	0.07557
518.5	-0.01378	0.03841	0.0281	518.5	0.0281	0.00363	0.07511
519	-0.01369	0.03831	0.02798	519	0.02798	0.00356	0.07467
519.5	-0.01379	0.03808	0.02775	519.5	0.02775	0.0034	0.07404
520	-0.0136	0.03806	0.02779	520	0.02779	0.00347	0.07363
520.5	-0.01349	0.03795	0.02782	520.5	0.02782	0.00346	0.07317
521	-0.01352	0.0377	0.02763	521	0.02763	0.00339	0.07245
521.5	-0.01356	0.03745	0.02745	521.5	0.02745	0.00324	0.07173
522	-0.01353	0.03725	0.02735	522	0.02735	0.00309	0.07102
522.5	-0.01367	0.03689	0.02707	522.5	0.02707	0.00289	0.07024
523	-0.0138	0.03664	0.02675	523	0.02675	0.0027	0.06947
523.5	-0.01371	0.03654	0.02666	523.5	0.02666	0.00264	0.06886
524	-0.01374	0.03634	0.02648	524	0.02648	0.00257	0.06817
524.5	-0.01375	0.03616	0.02636	524.5	0.02636	0.00253	0.06759
525	-0.0137	0.03603	0.02623	525	0.02623	0.0025	0.067
525.5	-0.01366	0.03583	0.02616	525.5	0.02616	0.00239	0.06631
526	-0.01371	0.03562	0.02608	526	0.02608	0.0022	0.06562
526.5	-0.01375	0.03546	0.02599	526.5	0.02599	0.0021	0.06497
527	-0.01379	0.0352	0.02585	527	0.02585	0.00195	0.06422
527.5	-0.0138	0.03503	0.02576	527.5	0.02576	0.0018	0.06349
528	-0.01372	0.03496	0.02576	528	0.02576	0.00178	0.06296
528.5	-0.01368	0.03482	0.02565	528.5	0.02565	0.00178	0.06237
529	-0.0134	0.03492	0.02579	529	0.02579	0.0019	0.06198
529.5	-0.01269	0.03546	0.02628	529.5	0.02628	0.00251	0.06195
530	-0.01212	0.03577	0.02666	530	0.02666	0.00296	0.06181
530.5	-0.01157	0.03614	0.02701	530.5	0.02701	0.00342	0.0617
531	-0.01099	0.0365	0.02742	531	0.02742	0.00389	0.06159
531.5	-0.01071	0.03663	0.02756	531.5	0.02756	0.00411	0.06119
532	-0.01082	0.03633	0.02735	532	0.02735	0.00389	0.06048
532.5	-0.01094	0.03608	0.02718	532.5	0.02718	0.0037	0.05976
533	-0.01107	0.03579	0.02693	533	0.02693	0.0035	0.05898
533.5	-0.0113	0.03542	0.02662	533.5	0.02662	0.00318	0.05815
534	-0.01142	0.03512	0.02637	534	0.02637	0.00297	0.05745
534.5	-0.01149	0.03488	0.02614	534.5	0.02614	0.00274	0.0568
535	-0.01161	0.03459	0.02585	535	0.02585	0.00254	0.05609
535.5	-0.01175	0.03428	0.02561	535.5	0.02561	0.00229	0.0554
536	-0.01173	0.03415	0.02546	536	0.02546	0.00216	0.05482
536.5	-0.01172	0.03405	0.02537	536.5	0.02537	0.00208	0.05425
537	-0.01184	0.03388	0.0252	537	0.0252	0.00197	0.05357
537.5	-0.01189	0.03375	0.02503	537.5	0.02503	0.0018	0.05296
538	-0.0119	0.0337	0.02492	538	0.02492	0.00174	0.05238
538.5	-0.01193	0.03356	0.02477	538.5	0.02477	0.00165	0.05173
539	-0.01201	0.03333	0.0246	539	0.0246	0.00152	0.05111
539.5	-0.01198	0.03322	0.02452	539.5	0.02452	0.00143	0.05059
540	-0.0119	0.03311	0.02449	540	0.02449	0.00143	0.05011
540.5	-0.01191	0.0329	0.02435	540.5	0.02435	0.00135	0.0496
541	-0.01196	0.0327	0.02421	541	0.02421	0.00125	0.04909
541.5	-0.01197	0.03251	0.02406	541.5	0.02406	0.00108	0.04855
542	-0.012	0.0323	0.02388	542	0.02388	0.00098	0.04797
542.5	-0.01205	0.03215	0.02373	542.5	0.02373	0.00087	0.04745
543	-0.01207	0.032	0.02363	543	0.02363	0.00074	0.04694
543.5	-0.01206	0.03185	0.02349	543.5	0.02349	0.00058	0.04647
544	-0.01201	0.03173	0.02343	544	0.02343	0.00056	0.04609
544.5	-0.01205	0.03154	0.0233	544.5	0.0233	0.00044	0.04565
545	-0.01212	0.03137	0.02314	545	0.02314	0.00032	0.04513
545.5	-0.01219	0.03115	0.02296	545.5	0.02296	0.00018	0.04457
546	-0.01224	0.03098	0.02282	546	0.02282	0.00012	0.04404
546.5	-0.01229	0.03079	0.02265	546.5	0.02265	-2e-05	0.04346
547	-0.01224	0.03062	0.02258	547	0.02258	-4e-05	0.04304
547.5	-0.01226	0.03038	0.02245	547.5	0.02245	-0.00013	0.0426
548	-0.01223	0.03026	0.0224	548	0.0224	-0.00016	0.04222
548.5	-0.01217	0.03014	0.02237	548.5	0.02237	-0.00016	0.04187
549	-0.01214	0.03002	0.02231	549	0.02231	-0.00015	0.04156
549.5	-0.01218	0.02987	0.02217	549.5	0.02217	-0.00027	0.04107
550	-0.01214	0.02982	0.02213	550	0.02213	-0.00029	0.0407
550.5	-0.01218	0.02966	0.02198	550.5	0.02198	-0.00033	0.04026
551	-0.01218	0.02949	0.02189	551	0.02189	-0.00043	0.03983
551.5	-0.01214	0.02941	0.02185	551.5	0.02185	-0.00046	0.03942
552	-0.0121	0.02927	0.02183	552	0.02183	-0.00047	0.03909
552.5	-0.01201	0.02916	0.02183	552.5	0.02183	-0.00047	0.03873
553	-0.01194	0.02912	0.0218	553	0.0218	-0.00045	0.03842
553.5	-0.0119	0.02906	0.02175	553.5	0.02175	-0.0004	0.03821
554	-0.01192	0.02895	0.02171	554	0.02171	-0.00043	0.03786
554.5	-0.01181	0.02895	0.02176	554.5	0.02176	-0.0003	0.03765
555	-0.01171	0.02899	0.02181	555	0.02181	-0.00017	0.03747
555.5	-0.01161	0.02891	0.02189	555.5	0.02189	-0.0001	0.0372
556	-0.01155	0.02886	0.02196	556	0.02196	-7e-05	0.03687
556.5	-0.01144	0.02881	0.02195	556.5	0.02195	-4e-05	0.03662
557	-0.01143	0.02871	0.02191	557	0.02191	-7e-05	0.03631
557.5	-0.01142	0.02853	0.02189	557.5	0.02189	-0.00013	0.03601
558	-0.01122	0.0286	0.02202	558	0.02202	1e-05	0.03593
558.5	-0.01111	0.02857	0.02202	558.5	0.02202	3e-05	0.03577
559	-0.01103	0.0285	0.022	559	0.022	7e-05	0.0356
559.5	-0.01092	0.02846	0.02202	559.5	0.02202	0.00015	0.03543
560	-0.01088	0.02843	0.02192	560	0.02192	0.00019	0.03523
560.5	-0.01093	0.02826	0.02175	560.5	0.02175	8e-05	0.03492
561	-0.01091	0.02817	0.02171	561	0.02171	9e-05	0.03467
561.5	-0.01085	0.02809	0.02168	561.5	0.02168	0.00012	0.03447
562	-0.01087	0.02797	0.02157	562	0.02157	3e-05	0.03429
562.5	-0.01082	0.02789	0.02154	562.5	0.02154	3e-05	0.03411
563	-0.0107	0.02783	0.02158	563	0.02158	0.00012	0.03403
563.5	-0.01065	0.02772	0.02153	563.5	0.02153	0.00016	0.03379
564	-0.01058	0.02766	0.0215	564	0.0215	0.00025	0.03364
564.5	-0.01051	0.0276	0.0215	564.5	0.0215	0.0003	0.03344
565	-0.01045	0.02751	0.02152	565	0.02152	0.00031	0.03327
565.5	-0.01049	0.02734	0.02137	565.5	0.02137	0.00028	0.033
566	-0.01045	0.02723	0.02125	566	0.02125	0.00027	0.03289
566.5	-0.01046	0.02717	0.0212	566.5	0.0212	0.00027	0.03274
567	-0.01038	0.02708	0.02112	567	0.02112	0.0003	0.03261
567.5	-0.01038	0.02691	0.0209	567.5	0.0209	0.00022	0.03237
568	-0.01044	0.02675	0.02075	568	0.02075	0.00016	0.03216
568.5	-0.01048	0.02655	0.0206	568.5	0.0206	7e-05	0.03191
569	-0.01055	0.02627	0.02032	569	0.02032	-7e-05	0.03162
569.5	-0.01062	0.0261	0.02008	569.5	0.02008	-0.00011	0.0314
570	-0.01064	0.02591	0.01992	570	0.01992	-0.00015	0.0312
570.5	-0.01064	0.0257	0.01975	570.5	0.01975	-0.00022	0.03101
571	-0.01063	0.02559	0.01954	571	0.01954	-0.00024	0.03086
571.5	-0.01066	0.02547	0.01933	571.5	0.01933	-0.00026	0.03067
572	-0.01076	0.0252	0.01908	572	0.01908	-0.00037	0.03042
572.5	-0.01083	0.02502	0.01882	572.5	0.01882	-0.00044	0.03019
573	-0.01095	0.02479	0.01849	573	0.01849	-0.00056	0.02993
573.5	-0.01108	0.02447	0.01822	573.5	0.01822	-0.00072	0.02972
574	-0.01121	0.02413	0.01792	574	0.01792	-0.00092	0.02942
574.5	-0.01134	0.02383	0.01765	574.5	0.01765	-0.00108	0.02917
575	-0.01155	0.02346	0.01729	575	0.01729	-0.00131	0.02884
575.5	-0.01164	0.02314	0.017	575.5	0.017	-0.00145	0.02853
576	-0.01176	0.02282	0.0167	576	0.0167	-0.00161	0.02818
576.5	-0.01187	0.02251	0.0164	576.5	0.0164	-0.00173	0.02791
577	-0.01194	0.02219	0.0161	577	0.0161	-0.00185	0.02759
577.5	-0.01201	0.02192	0.01586	577.5	0.01586	-0.00191	0.02734
578	-0.01211	0.02171	0.01562	578	0.01562	-0.00202	0.02707
578.5	-0.01221	0.02148	0.01539	578.5	0.01539	-0.00213	0.02682
579	-0.01237	0.02119	0.01514	579	0.01514	-0.00225	0.02649
579.5	-0.01255	0.0209	0.01489	579.5	0.01489	-0.00241	0.02618
580	-0.01276	0.02052	0.01458	580	0.01458	-0.00269	0.02579
580.5	-0.01292	0.02017	0.01437	580.5	0.01437	-0.00288	0.02546
581	-0.01313	0.01981	0.01409	581	0.01409	-0.00309	0.02506
581.5	-0.0132	0.01963	0.01394	581.5	0.01394	-0.00319	0.0248
582	-0.01334	0.01941	0.01376	582	0.01376	-0.00334	0.02445
582.5	-0.01333	0.01939	0.0138	582.5	0.0138	-0.00329	0.02425
583	-0.01332	0.01936	0.01378	583	0.01378	-0.00328	0.02406
583.5	-0.01324	0.01932	0.01381	583.5	0.01381	-0.00328	0.02381
584	-0.01323	0.01918	0.01377	584	0.01377	-0.00336	0.02357
584.5	-0.01304	0.01921	0.01392	584.5	0.01392	-0.00325	0.0235
585	-0.01296	0.01911	0.01398	585	0.01398	-0.00322	0.02337
585.5	-0.01289	0.01902	0.01402	585.5	0.01402	-0.00317	0.02322
586	-0.01283	0.019	0.01411	586	0.01411	-0.00305	0.02316
586.5	-0.0127	0.01905	0.0143	586.5	0.0143	-0.00288	0.02314
587	-0.01259	0.01907	0.01441	587	0.01441	-0.00277	0.02304
587.5	-0.01238	0.01923	0.01461	587.5	0.01461	-0.00254	0.02303
588	-0.01233	0.01918	0.01465	588	0.01465	-0.00252	0.02289
588.5	-0.0123	0.01907	0.01468	588.5	0.01468	-0.00253	0.02272
589	-0.01231	0.01896	0.01461	589	0.01461	-0.00259	0.02251
589.5	-0.01235	0.01877	0.01455	589.5	0.01455	-0.00264	0.0223
590	-0.01247	0.01855	0.01438	590	0.01438	-0.00277	0.02204
590.5	-0.01239	0.0185	0.01447	590.5	0.01447	-0.00265	0.02198
591	-0.01229	0.01853	0.01455	591	0.01455	-0.00255	0.02194
591.5	-0.01215	0.01856	0.01465	591.5	0.01465	-0.00244	0.02192
592	-0.01199	0.01862	0.01474	592	0.01474	-0.00231	0.02193
592.5	-0.01186	0.01858	0.01484	592.5	0.01484	-0.00219	0.02189
593	-0.01174	0.01863	0.01487	593	0.01487	-0.00207	0.02188
593.5	-0.0116	0.01871	0.01499	593.5	0.01499	-0.00189	0.02187
594	-0.01155	0.0187	0.01507	594	0.01507	-0.00177	0.02186
594.5	-0.01153	0.01864	0.01507	594.5	0.01507	-0.00176	0.02174
595	-0.01157	0.01854	0.01498	595	0.01498	-0.00183	0.0216
595.5	-0.01155	0.01848	0.01498	595.5	0.01498	-0.00182	0.02145
596	-0.01158	0.01831	0.01483	596	0.01483	-0.00187	0.02129
596.5	-0.01151	0.01821	0.01476	596.5	0.01476	-0.00184	0.02117
597	-0.01144	0.01821	0.01472	597	0.01472	-0.00173	0.02113
597.5	-0.01131	0.01819	0.0147	597.5	0.0147	-0.00164	0.0211
598	-0.01125	0.01807	0.01468	598	0.01468	-0.00165	0.02102
598.5	-0.01126	0.01797	0.0146	598.5	0.0146	-0.00167	0.0209
599	-0.01132	0.01777	0.01439	599	0.01439	-0.00179	0.02062
599.5	-0.01131	0.01764	0.01435	599.5	0.01435	-0.00182	0.02047
600	-0.01132	0.01753	0.01428	600	0.01428	-0.0018	0.02029
600.5	-0.01136	0.0174	0.01412	600.5	0.01412	-0.00181	0.02011
601	-0.01136	0.01726	0.01404	601	0.01404	-0.00178	0.02001
601.5	-0.01129	0.01719	0.01406	601.5	0.01406	-0.0017	0.01996
602	-0.01133	0.01694	0.01392	602	0.01392	-0.00175	0.01983
602.5	-0.01139	0.01684	0.0138	602.5	0.0138	-0.00182	0.01966
603	-0.01131	0.01678	0.01378	603	0.01378	-0.00175	0.01959
603.5	-0.01126	0.0167	0.01377	603.5	0.01377	-0.00174	0.01944
604	-0.01129	0.01662	0.01371	604	0.01371	-0.00177	0.01929
604.5	-0.01126	0.01659	0.01368	604.5	0.01368	-0.00176	0.01917
605	-0.01115	0.01658	0.01379	605	0.01379	-0.0016	0.01923
605.5	-0.01124	0.01641	0.01368	605.5	0.01368	-0.0017	0.01905
606	-0.01126	0.0163	0.01351	606	0.01351	-0.00173	0.01894
606.5	-0.01121	0.01619	0.01344	606.5	0.01344	-0.00168	0.01891
607	-0.01127	0.01604	0.01331	607	0.01331	-0.00174	0.01866
607.5	-0.01134	0.01581	0.01309	607.5	0.01309	-0.00189	0.01847
608	-0.01127	0.01574	0.01305	608	0.01305	-0.0018	0.01841
608.5	-0.01124	0.01566	0.01299	608.5	0.01299	-0.00176	0.01833
609	-0.01128	0.01555	0.01289	609	0.01289	-0.00183	0.01818
609.5	-0.01116	0.01554	0.01287	609.5	0.01287	-0.00171	0.01821
610	-0.01107	0.01549	0.01279	610	0.01279	-0.00164	0.01811
610.5	-0.01104	0.01538	0.01268	610.5	0.01268	-0.00165	0.018
611	-0.01094	0.0153	0.0127	611	0.0127	-0.00155	0.0179
611.5	-0.01092	0.0152	0.01262	611.5	0.01262	-0.00149	0.01787
612	-0.01091	0.01511	0.01254	612	0.01254	-0.00151	0.01775
612.5	-0.0109	0.01497	0.01245	612.5	0.01245	-0.00153	0.01764
613	-0.01085	0.0149	0.01238	613	0.01238	-0.00154	0.0175
613.5	-0.01089	0.01482	0.0123	613.5	0.0123	-0.00158	0.01743
614	-0.01084	0.01475	0.01224	614	0.01224	-0.0015	0.01732
614.5	-0.01081	0.01462	0.01217	614.5	0.01217	-0.0015	0.01721
615	-0.01075	0.0146	0.01216	615	0.01216	-0.0014	0.01717
615.5	-0.01079	0.01445	0.01209	615.5	0.01209	-0.00141	0.01705
616	-0.01085	0.01429	0.0119	616	0.0119	-0.00148	0.01688
616.5	-0.0108	0.01424	0.01184	616.5	0.01184	-0.00147	0.01674
617	-0.0107	0.01418	0.01182	617	0.01182	-0.0014	0.01674
617.5	-0.0107	0.01405	0.01172	617.5	0.01172	-0.00143	0.01664
618	-0.01069	0.0139	0.01161	618	0.01161	-0.00145	0.01653
618.5	-0.01058	0.01381	0.0116	618.5	0.0116	-0.00138	0.01648
619	-0.01052	0.01371	0.01155	619	0.01155	-0.0014	0.0164
619.5	-0.01064	0.01358	0.01138	619.5	0.01138	-0.00146	0.01621
620	-0.01065	0.01348	0.01135	620	0.01135	-0.00143	0.016
620.5	-0.01064	0.01343	0.01132	620.5	0.01132	-0.00141	0.01589
621	-0.01071	0.0133	0.01119	621	0.01119	-0.0015	0.0157
621.5	-0.01077	0.0132	0.0111	621.5	0.0111	-0.00148	0.01559
622	-0.01071	0.01314	0.01105	622	0.01105	-0.00142	0.01551
622.5	-0.01081	0.01296	0.01084	622.5	0.01084	-0.00155	0.01537
623	-0.01079	0.01289	0.01076	623	0.01076	-0.00155	0.01526
623.5	-0.01074	0.01286	0.01076	623.5	0.01076	-0.00151	0.01521
624	-0.01071	0.01276	0.01067	624	0.01067	-0.0015	0.01514
624.5	-0.01076	0.01259	0.01055	624.5	0.01055	-0.00157	0.01496
625	-0.01063	0.01259	0.0106	625	0.0106	-0.00142	0.01494
625.5	-0.01057	0.01252	0.01059	625.5	0.01059	-0.00133	0.01488
626	-0.01059	0.01239	0.01045	626	0.01045	-0.00131	0.01476
626.5	-0.01065	0.01226	0.01036	626.5	0.01036	-0.00134	0.01456
627	-0.01068	0.01221	0.01031	627	0.01031	-0.00134	0.01445
627.5	-0.01079	0.01207	0.01017	627.5	0.01017	-0.00143	0.01425
628	-0.01092	0.01192	0.00997	628	0.00997	-0.00152	0.01403
628.5	-0.01092	0.01182	0.00992	628.5	0.00992	-0.0015	0.01384
629	-0.01093	0.01165	0.0098	629	0.0098	-0.00155	0.01366
629.5	-0.01088	0.01147	0.00971	629.5	0.00971	-0.00156	0.01353
630	-0.01086	0.01137	0.00961	630	0.00961	-0.00153	0.01343
630.5	-0.01081	0.0113	0.0096	630.5	0.0096	-0.00145	0.01339
631	-0.01086	0.0112	0.00948	631	0.00948	-0.00151	0.01333
631.5	-0.01086	0.01115	0.00941	631.5	0.00941	-0.00147	0.01327
632	-0.01083	0.01113	0.00934	632	0.00934	-0.00143	0.01314
632.5	-0.01086	0.01098	0.00919	632.5	0.00919	-0.00148	0.01296
633	-0.01087	0.01081	0.00903	633	0.00903	-0.00156	0.01276
633.5	-0.01079	0.01064	0.00892	633.5	0.00892	-0.00154	0.01268
634	-0.01075	0.01052	0.00881	634	0.00881	-0.00151	0.01263
634.5	-0.01074	0.01038	0.00871	634.5	0.00871	-0.00151	0.01255
635	-0.01061	0.01033	0.00869	635	0.00869	-0.00143	0.01253
635.5	-0.01056	0.01031	0.0087	635.5	0.0087	-0.00134	0.01252
636	-0.0105	0.01031	0.00867	636	0.00867	-0.00128	0.01244
636.5	-0.01048	0.01029	0.00865	636.5	0.00865	-0.00126	0.01231
637	-0.01048	0.01023	0.00856	637	0.00856	-0.00125	0.0122
637.5	-0.01049	0.01019	0.00854	637.5	0.00854	-0.00122	0.01208
638	-0.01049	0.01011	0.00846	638	0.00846	-0.0012	0.0119
638.5	-0.01049	0.01	0.0084	638.5	0.0084	-0.00119	0.01176
639	-0.01052	0.00985	0.00832	639	0.00832	-0.00122	0.01163
639.5	-0.01053	0.00974	0.00823	639.5	0.00823	-0.00119	0.01153
640	-0.01053	0.0096	0.00814	640	0.00814	-0.00121	0.01146
640.5	-0.0105	0.00952	0.00805	640.5	0.00805	-0.00125	0.01143
641	-0.01046	0.00946	0.00799	641	0.00799	-0.00121	0.01132
641.5	-0.01035	0.00942	0.00792	641.5	0.00792	-0.00114	0.01122
642	-0.01028	0.00936	0.00787	642	0.00787	-0.00118	0.01108
642.5	-0.01027	0.00932	0.00774	642.5	0.00774	-0.00118	0.01092
643	-0.01025	0.00921	0.00764	643	0.00764	-0.0012	0.01073
643.5	-0.01024	0.00916	0.00756	643.5	0.00756	-0.00123	0.01061
644	-0.01022	0.00914	0.00754	644	0.00754	-0.00118	0.0105
644.5	-0.01028	0.00901	0.00748	644.5	0.00748	-0.00113	0.01039
645	-0.01039	0.0088	0.00733	645	0.00733	-0.00117	0.01016
645.5	-0.0104	0.00869	0.00726	645.5	0.00726	-0.00114	0.01008
646	-0.01046	0.00857	0.00711	646	0.00711	-0.00118	0.00992
646.5	-0.01055	0.00842	0.00692	646.5	0.00692	-0.00127	0.00972
647	-0.01052	0.00838	0.00682	647	0.00682	-0.0013	0.0096
647.5	-0.01038	0.00838	0.00684	647.5	0.00684	-0.00126	0.00958
648	-0.01038	0.00838	0.00678	648	0.00678	-0.00121	0.00948
648.5	-0.01036	0.00824	0.00672	648.5	0.00672	-0.00125	0.00935
649	-0.01033	0.00816	0.00668	649	0.00668	-0.00119	0.0093
649.5	-0.01026	0.0081	0.00664	649.5	0.00664	-0.00113	0.00922
650	-0.0102	0.00809	0.00657	650	0.00657	-0.00107	0.00918
650.5	-0.01004	0.0081	0.00662	650.5	0.00662	-0.00088	0.00918
651	-0.00988	0.00815	0.00668	651	0.00668	-0.00071	0.00922
651.5	-0.00952	0.00832	0.00687	651.5	0.00687	-0.00042	0.0094
652	-0.00956	0.00815	0.00675	652	0.00675	-0.00049	0.00924
652.5	-0.00916	0.00844	0.00711	652.5	0.00711	-1e-05	0.00955
653	-0.00883	0.00871	0.0074	653	0.0074	0.00024	0.00977
653.5	-0.00843	0.00905	0.00772	653.5	0.00772	0.00065	0.01007
654	-0.00822	0.00929	0.00793	654	0.00793	0.00091	0.01024
654.5	-0.00746	0.01005	0.0086	654.5	0.0086	0.00172	0.01093
655	-0.00718	0.01026	0.00879	655	0.00879	0.00196	0.01107
655.5	-0.00683	0.01049	0.009	655.5	0.009	0.00236	0.01131
656	-0.00657	0.01071	0.00917	656	0.00917	0.00268	0.01152
656.5	-0.00615	0.01097	0.00948	656.5	0.00948	0.00307	0.01183
657	-0.00581	0.01121	0.00972	657	0.00972	0.00347	0.0121
657.5	-0.00573	0.01123	0.00973	657.5	0.00973	0.00358	0.01206
658	-0.00557	0.01131	0.00978	658	0.00978	0.00371	0.01211
658.5	-0.00548	0.01129	0.00978	658.5	0.00978	0.00372	0.01203
659	-0.00555	0.0112	0.00966	659	0.00966	0.0037	0.01181
659.5	-0.00586	0.01084	0.00935	659.5	0.00935	0.00334	0.01131
660	-0.00593	0.01067	0.00924	660	0.00924	0.00323	0.01114
660.5	-0.00634	0.01016	0.00883	660.5	0.00883	0.00281	0.01063
661	-0.00697	0.00948	0.00814	661	0.00814	0.00218	0.00991
661.5	-0.00756	0.00883	0.00749	661.5	0.00749	0.00159	0.00919
662	-0.00821	0.00803	0.00675	662	0.00675	0.00094	0.00845
662.5	-0.00896	0.0072	0.0059	662.5	0.0059	0.00017	0.00756
663	-0.00967	0.0065	0.00514	663	0.00514	-0.00053	0.00673
663.5	-0.01028	0.00583	0.00454	663.5	0.00454	-0.00111	0.00601
664	-0.01094	0.00501	0.00381	664	0.00381	-0.00181	0.0052
664.5	-0.01169	0.00424	0.00303	664.5	0.00303	-0.00256	0.00438
665	-0.01237	0.0035	0.00235	665	0.00235	-0.00324	0.00366
665.5	-0.01307	0.00266	0.00151	665.5	0.00151	-0.00397	0.00286
666	-0.01358	0.00201	0.00091	666	0.00091	-0.00448	0.00223
666.5	-0.01411	0.00142	0.0003	666.5	0.0003	-0.00501	0.00163
667	-0.01434	0.00107	0	667	0	-0.00522	0.00125
667.5	-0.01471	0.00059	-0.00046	667.5	-0.00046	-0.00559	0.00073
668	-0.01506	0.0001	-0.00091	668	-0.00091	-0.00597	0.00018
668.5	-0.01531	-0.00027	-0.00132	668.5	-0.00132	-0.00625	-0.00023
669	-0.01401	0.00092	-0.0001	669	-0.0001	-0.00499	0.00092
669.5	-0.01425	0.0006	-0.0005	669.5	-0.0005	-0.00528	0.0006
670	-0.01391	0.00081	-0.00032	670	-0.00032	-0.00496	0.00082
670.5	-0.01358	0.00103	-0.00014	670.5	-0.00014	-0.00462	0.00105
671	-0.01334	0.00115	1e-05	671	1e-05	-0.00437	0.00121
671.5	-0.01438	4e-05	-0.00118	671.5	-0.00118	-0.00538	5e-05
672	-0.01405	0.00022	-0.00098	672	-0.00098	-0.00503	0.00019
672.5	-0.01395	0.00022	-0.00102	672.5	-0.00102	-0.00497	9e-05
673	-0.01355	0.0005	-0.00071	673	-0.00071	-0.00458	0.00035
673.5	-0.01299	0.001	-0.0003	673.5	-0.0003	-0.00403	0.00073
674	-0.01278	0.00105	-0.0002	674	-0.0002	-0.00389	0.00078
674.5	-0.01242	0.00134	6e-05	674.5	6e-05	-0.00355	0.00102
675	-0.01205	0.00167	0.00034	675	0.00034	-0.00316	0.00124
675.5	-0.01165	0.00205	0.00066	675.5	0.00066	-0.00275	0.00154
676	-0.01151	0.00206	0.0007	676	0.0007	-0.00265	0.00146
676.5	-0.01129	0.00218	0.00084	676.5	0.00084	-0.00243	0.00154
677	-0.01111	0.00225	0.00091	677	0.00091	-0.00225	0.00159
677.5	-0.01106	0.00212	0.00084	677.5	0.00084	-0.00224	0.00151
678	-0.0111	0.00194	0.00068	678	0.00068	-0.00231	0.00129
678.5	-0.01113	0.00183	0.00061	678.5	0.00061	-0.00227	0.00122
679	-0.01112	0.00177	0.00051	679	0.00051	-0.00223	0.00109
679.5	-0.01097	0.00185	0.00059	679.5	0.00059	-0.00207	0.00109
680	-0.01077	0.00204	0.00073	680	0.00073	-0.00185	0.00114
680.5	-0.01064	0.00208	0.00074	680.5	0.00074	-0.00176	0.00118
681	-0.01042	0.00221	0.00081	681	0.00081	-0.0016	0.00128
681.5	-0.0102	0.00238	0.00095	681.5	0.00095	-0.00138	0.00136
682	-0.01024	0.00231	0.00087	682	0.00087	-0.00141	0.00126
682.5	-0.0102	0.0022	0.00083	682.5	0.00083	-0.00134	0.00117
683	-0.01024	0.00212	0.00076	683	0.00076	-0.00133	0.00094
683.5	-0.01022	0.00202	0.00069	683.5	0.00069	-0.00134	0.00077
684	-0.01026	0.00186	0.00062	684	0.00062	-0.00141	0.00061
684.5	-0.01022	0.00175	0.00059	684.5	0.00059	-0.00136	0.00047
685	-0.01028	0.00166	0.0005	685	0.0005	-0.00144	0.00025
685.5	-0.01025	0.00158	0.00045	685.5	0.00045	-0.00142	0.00017
686	-0.01022	0.00155	0.00046	686	0.00046	-0.00138	0.0001
686.5	-0.01019	0.00157	0.00041	686.5	0.00041	-0.00134	4e-05
687	-0.01009	0.00162	0.00035	687	0.00035	-0.00126	-1e-05
687.5	-0.00996	0.00167	0.00039	687.5	0.00039	-0.00115	-2e-05
688	-0.00992	0.00164	0.00039	688	0.00039	-0.00108	-0.00013
688.5	-0.00992	0.00153	0.00034	688.5	0.00034	-0.00104	-0.00027
689	-0.00987	0.00145	0.00033	689	0.00033	-0.00095	-0.00039
689.5	-0.00987	0.00137	0.0003	689.5	0.0003	-0.00094	-0.00044
690	-0.0099	0.00123	0.00015	690	0.00015	-0.00099	-0.00062
690.5	-0.00987	0.0012	8e-05	690.5	8e-05	-0.00098	-0.0007
691	-0.00984	0.00119	0	691	0	-0.00095	-0.0008
691.5	-0.00992	0.00107	-0.00015	691.5	-0.00015	-0.00106	-0.00096
692	-0.00992	0.00101	-0.00016	692	-0.00016	-0.00106	-0.00111
692.5	-0.00985	0.00094	-0.00022	692.5	-0.00022	-0.00101	-0.00117
693	-0.00986	0.00086	-0.00031	693	-0.00031	-0.00102	-0.00129
693.5	-0.00977	0.00084	-0.00031	693.5	-0.00031	-0.001	-0.0014
694	-0.00967	0.00083	-0.00034	694	-0.00034	-0.00093	-0.00151
694.5	-0.00962	0.0007	-0.00045	694.5	-0.00045	-0.00098	-0.00167
695	-0.00964	0.00065	-0.00043	695	-0.00043	-0.00096	-0.00176
695.5	-0.00954	0.00062	-0.00046	695.5	-0.00046	-0.00088	-0.00185
696	-0.0096	0.00053	-0.00052	696	-0.00052	-0.00089	-0.00195
696.5	-0.00959	0.00042	-0.00062	696.5	-0.00062	-0.00094	-0.00211
697	-0.0096	0.00038	-0.00068	697	-0.00068	-0.00089	-0.00222
697.5	-0.00961	0.00035	-0.00083	697.5	-0.00083	-0.00092	-0.00239
698	-0.00969	0.00025	-0.00093	698	-0.00093	-0.00096	-0.00255
698.5	-0.00964	0.0002	-0.00101	698.5	-0.00101	-0.00092	-0.00265
699	-0.00943	0.00033	-0.00085	699	-0.00085	-0.00067	-0.00253
699.5	-0.00926	0.00044	-0.00073	699.5	-0.00073	-0.00051	-0.00244
700	-0.00905	0.00053	-0.00056	700	-0.00056	-0.0003	-0.00231
--	--			--	--
--	--			--	--
--	--			--	--
--	--			--	--
--	--			--	--
--	--			--	--
--	--			--	--
--	--			--	--
--	--			--	--
--	--			--	--
--	--			--	--
--	--			--	--
--	--			--	--
--	--			--	--
--	--			--	--
--	--			--	--
--	--			--	--
--	--			--	--
--	--			--	--
--	--			--	--
--	--			--	--
--	--			--	--
--	--			--	--
--	--			--	--
--	--			--	--
--	--			--	--
--	--			--	--
--	--			--	--
--	--			--	--
--	--			--	--
--	--			--	--
--	--			--	--
--	--			--	--
--	--			--	--
--	--			--	--
--	--			--	--
--	--			--	--
--	--			--	--
--	--			--	--
--	--			--	--
--	--			--	--
--	--			--	--
--	--			--	--
--	--			--	--
--	--			--	--
--	--			--	--
--	--			--	--
--	--			--	--
--	--			--	--
--	--			--	--
--	--			--	--
--	--			--	--
--	--			--	--
--	--			--	--
--	--			--	--
--	--			--	--
--	--			--	--
--	--			--	--
--	--			--	--
--	--			--	--
--	--			--	--
--	--			--	--
--	--			--	--
--	--			--	--
--	--			--	--
--	--			--	--
--	--			--	--
--	--			--	--
--	--			--	--
--	--			--	--
--	--			--	--
--	--			--	--
--	--			--	--
--	--			--	--
--	--			--	--
--	--			--	--
--	--			--	--
--	--			--	--
--	--			--	--
--	--			--	--
--	--			--	--
--	--			--	--
--	--			--	--
--	--			--	--
--	--			--	--
--	--			--	--
--	--			--	--
--	--			--	--
--	--			--	--
--	--			--	--
--	--			--	--
--	--			--	--
--	--			--	--
--	--			--	--
--	--			--	--
--	--			--	--
--	--			--	--
--	--			--	--
--	--			--	--
--	--			--	--
--	--			--	--
--	--			--	--
--	--			--	--
--	--			--	--
--	--			--	--
--	--			--	--
--	--			--	--
--	--			--	--
--	--			--	--
--	--			--	--
--	--			--	--
--	--			--	--
--	--			--	--
--	--			--	--
--	--			--	--
--	--			--	--
--	--			--	--
--	--			--	--
--	--			--	--
--	--			--	--
--	--			--	--
--	--			--	--
--	--			--	--
--	--			--	--
--	--			--	--
--	--			--	--
--	--			--	--
--	--			--	--
--	--			--	--
--	--			--	--
--	--			--	--
--	--			--	--
--	--			--	--
--	--			--	--
--	--			--	--
--	--			--	--
--	--			--	--
--	--			--	--
--	--			--	--
--	--			--	--
--	--			--	--
--	--			--	--
--	--			--	--
--	--			--	--
--	--			--	--
--	--			--	--
--	--			--	--
--	--			--	--
--	--			--	--
--	--			--	--
--	--			--	--
--	--			--	--
--	--			--	--
--	--			--	--
--	--			--	--
--	--			--	--
--	--			--	--
--	--			--	--
--	--			--	--
--	--			--	--
--	--			--	--
--	--			--	--
--	--			--	--
--	--			--	--
--	--			--	--
--	--			--	--
--	--			--	--
--	--			--	--
--	--			--	--
--	--			--	--
--	--			--	--
--	--			--	--
--	--			--	--
--	--			--	--
--	--			--	--
--	--			--	--
--	--			--	--
--	--			--	--
--	--			--	--
--	--			--	--
--	--			--	--
--	--			--	--
--	--			--	--
--	--			--	--
--	--			--	--
--	--			--	--
--	--			--	--
--	--			--	--
--	--			--	--
--	--			--	--
--	--			--	--
--	--			--	--
--	--			--	--
--	--			--	--
--	--			--	--
--	--			--	--
--	--			--	--
--	--			--	--
--	--			--	--
--	--			--	--
--	--			--	--
--	--			--	--
--	--			--	--
--	--			--	--
--	--			--	--
--	--			--	--
--	--			--	--
--	--			--	--
--	--			--	--
--	--			--	--
--	--			--	--
--	--			--	--
--	--			--	--
--	--			--	--
--	--			--	--
--	--			--	--
--	--			--	--
--	--			--	--
--	--			--	--
--	--			--	--
--	--			--	--
--	--			--	--
--	--			--	--
--	--			--	--
--	--			--	--
--	--			--	--
--	--			--	--
--	--			--	--
--	--			--	--
--	--			--	--
--	--			--	--
--	--			--	--
--	--			--	--
--	--			--	--
--	--			--	--
--	--			--	--
--	--			--	--
--	--			--	--
--	--			--	--
--	--			--	--
--	--			--	--
--	--			--	--
--	--			--	--
--	--			--	--
--	--			--	--
--	--			--	--
--	--			--	--
--	--			--	--
--	--			--	--
--	--			--	--
--	--			--	--
--	--			--	--
--	--			--	--
--	--			--	--
--	--			--	--
--	--			--	--
--	--			--	--
--	--			--	--
--	--			--	--
--	--			--	--
--	--			--	--
--	--			--	--
--	--			--	--
--	--			--	--
--	--			--	--
--	--			--	--
--	--			--	--
--	--			--	--
--	--			--	--
--	--			--	--
--	--			--	--
--	--			--	--
--	--			--	--
--	--			--	--
--	--			--	--
--	--			--	--
--	--			--	--
--	--			--	--
--	--			--	--
--	--			--	--
--	--			--	--
--	--			--	--
--	--			--	--
--	--			--	--
--	--			--	--
--	--			--	--
--	--			--	--
--	--			--	--
--	--			--	--
--	--			--	--
--	--			--	--
--	--			--	--
--	--			--	--
--	--			--	--
--	--			--	--
--	--			--	--
--	--			--	--
--	--			--	--
--	--			--	--
--	--			--	--
--	--			--	--
--	--			--	--
--	--			--	--
--	--			--	--
--	--			--	--
--	--			--	--
--	--			--	--
--	--			--	--
--	--			--	--
--	--			--	--
--	--			--	--
--	--			--	--
--	--			--	--
--	--			--	--
--	--			--	--
--	--			--	--
--	--			--	--
--	--			--	--
--	--			--	--
--	--			--	--
--	--			--	--
--	--			--	--
--	--			--	--
--	--			--	--
--	--			--	--
--	--			--	--
--	--			--	--
--	--			--	--
--	--			--	--
--	--			--	--
--	--			--	--
--	--			--	--
--	--			--	--
--	--			--	--
--	--			--	--
--	--			--	--
--	--			--	--
--	--			--	--
--	--			--	--
--	--			--	--
--	--			--	--
--	--			--	--
--	--			--	--
--	--			--	--
--	--			--	--
--	--			--	--
--	--			--	--
--	--			--	--
--	--			--	--
--	--			--	--
--	--			--	--
--	--			--	--
--	--			--	--
--	--			--	--
--	--			--	--
--	--			--	--
--	--			--	--
--	--			--	--
--	--			--	--
--	--			--	--
--	--			--	--
--	--			--	--
--	--			--	--
--	--			--	--
--	--			--	--
--	--			--	--
--	--			--	--
--	--			--	--
--	--			--	--
--	--			--	--
--	--			--	--
--	--			--	--
--	--			--	--
--	--			--	--
--	--			--	--
--	--			--	--
--	--			--	--
--	--			--	--
--	--			--	--
--	--			--	--
--	--			--	--
--	--			--	--
--	--			--	--
--	--			--	--
--	--			--	--
--	--			--	--
--	--			--	--
--	--			--	--
--	--			--	--
--	--			--	--
--	--			--	--
--	--			--	--
--	--			--	--
--	--			--	--
--	--			--	--
--	--			--	--
--	--			--	--
--	--			--	--
--	--			--	--
--	--			--	--
--	--			--	--
--	--			--	--
--	--			--	--
--	--			--	--
--	--			--	--
--	--			--	--
--	--			--	--
--	--			--	--
--	--			--	--
--	--			--	--
--	--			--	--
--	--			--	--
--	--			--	--
--	--			--	--
--	--			--	--
--	--			--	--
--	--			--	--
--	--			--	--
--	--			--	--
--	--			--	--
--	--			--	--
--	--			--	--
--	--			--	--
--	--			--	--
--	--			--	--
--	--			--	--
--	--			--	--
--	--			--	--
--	--			--	--
--	--			--	--
--	--			--	--
--	--			--	--
--	--			--	--
--	--			--	--
--	--			--	--
--	--			--	--
--	--			--	--
--	--			--	--
--	--			--	--
--	--			--	--
--	--			--	--
--	--			--	--
--	--			--	--
--	--			--	--
--	--			--	--
--	--			--	--
--	--			--	--
--	--			--	--
--	--			--	--
--	--			--	--
--	--			--	--
--	--			--	--
--	--			--	--
--	--			--	--
--	--			--	--
--	--			--	--
--	--			--	--
--	--			--	--
--	--			--	--
--	--			--	--
--	--			--	--
--	--			--	--
--	--			--	--
--	--			--	--
--	--			--	--
--	--			--	--
--	--			--	--
--	--			--	--
--	--			--	--
--	--			--	--
--	--			--	--
--	--			--	--
--	--			--	--
--	--			--	--
--	--			--	--
--	--			--	--
--	--			--	--
--	--			--	--
--	--			--	--
--	--			--	--
--	--			--	--
--	--			--	--
--	--			--	--
--	--			--	--
--	--			--	--
--	--			--	--
--	--			--	--
--	--			--	--
--	--			--	--
--	--			--	--
--	--			--	--
--	--			--	--
--	--			--	--
--	--			--	--
--	--			--	--
--	--			--	--
--	--			--	--
--	--			--	--
--	--			--	--
--	--			--	--
--	--			--	--
--	--			--	--
--	--			--	--
--	--			--	--
--	--			--	--
--	--			--	--
--	--			--	--
--	--			--	--
--	--			--	--
--	--			--	--
--	--			--	--
--	--			--	--
--	--			--	--
--	--			--	--
--	--			--	--
--	--			--	--
--	--			--	--
--	--			--	--
--	--			--	--
--	--			--	--
--	--			--	--
--	--			--	--
--	--			--	--
--	--			--	--
--	--			--	--
--	--			--	--
--	--			--	--
--	--			--	--
--	--			--	--
--	--			--	--
--	--			--	--
--	--			--	--
--	--			--	--
--	--			--	--
--	--			--	--
--	--			--	--
--	--			--	--
--	--			--	--
--	--			--	--
--	--			--	--
--	--			--	--
--	--			--	--
--	--			--	--
--	--			--	--
--	--			--	--
--	--			--	--
--	--			--	--
--	--			--	--
--	--			--	--
--	--			--	--
--	--			--	--
--	--			--	--
--	--			--	--
--	--			--	--
--	--			--	--
--	--			--	--
--	--			--	--
--	--			--	--
--	--			--	--
--	--			--	--
--	--			--	--
--	--			--	--
--	--			--	--
--	--			--	--
--	--			--	--
--	--			--	--
--	--			--	--
--	--			--	--
--	--			--	--
--	--			--	--
--	--			--	--
--	--			--	--
--	--			--	--
--	--			--	--
--	--			--	--
--	--			--	--
--	--			--	--
--	--			--	--
--	--			--	--
--	--			--	--
--	--			--	--
--	--			--	--
--	--			--	--
--	--			--	--
--	--			--	--
--	--			--	--
--	--			--	--
--	--			--	--
--	--			--	--
--	--			--	--
--	--			--	--
--	--			--	--
--	--			--	--
--	--			--	--
--	--			--	--
--	--			--	--
--	--			--	--
--	--			--	--
--	--			--	--
--	--			--	--
--	--			--	--
--	--			--	--
--	--			--	--
--	--			--	--
--	--			--	--
--	--			--	--
--	--			--	--
--	--			--	--
--	--			--	--
--	--			--	--
--	--			--	--
--	--			--	--
--	--			--	--
--	--			--	--
--	--			--	--
--	--			--	--
--	--			--	--
--	--			--	--
--	--			--	--
--	--			--	--
--	--			--	--
--	--			--	--
--	--			--	--
--	--			--	--
--	--			--	--
--	--			--	--
--	--			--	--
--	--			--	--
--	--			--	--
--	--			--	--
--	--			--	--
--	--			--	--
--	--			--	--
--	--			--	--
--	--			--	--
--	--			--	--
--	--			--	--
--	--			--	--
--	--			--	--
--	--			--	--
--	--			--	--
--	--			--	--
--	--			--	--
--	--			--	--
--	--			--	--
--	--			--	--
--	--			--	--
--	--			--	--
--	--			--	--
--	--			--	--
--	--			--	--
--	--			--	--
--	--			--	--
--	--			--	--
--	--			--	--
--	--			--	--
--	--			--	--
--	--			--	--
--	--			--	--
--	--			--	--
--	--			--	--
--	--			--	--
--	--			--	--
--	--			--	--
--	--			--	--
--	--			--	--
--	--			--	--
--	--			--	--
--	--			--	--
--	--			--	--
--	--			--	--
--	--			--	--
--	--			--	--
--	--			--	--
--	--			--	--
--	--			--	--
--	--			--	--
--	--			--	--
--	--			--	--
--	--			--	--
--	--			--	--
--	--			--	--
--	--			--	--
--	--			--	--
--	--			--	--
--	--			--	--
--	--			--	--
--	--			--	--
--	--			--	--
--	--			--	--
--	--			--	--
--	--			--	--
--	--			--	--
--	--			--	--
--	--			--	--
--	--			--	--
--	--			--	--
--	--			--	--
--	--			--	--
--	--			--	--
--	--			--	--
--	--			--	--
--	--			--	--
--	--			--	--
--	--			--	--
--	--			--	--
--	--			--	--
--	--			--	--
--	--			--	--
--	--			--	--
--	--			--	--
--	--			--	--
--	--			--	--
--	--			--	--
--	--			--	--
--	--			--	--
--	--			--	--
--	--			--	--
--	--			--	--
--	--			--	--
--	--			--	--
--	--			--	--
--	--			--	--
--	--			--	--
--	--			--	--
--	--			--	--
--	--			--	--
--	--			--	--
--	--			--	--
--	--			--	--
--	--			--	--
--	--			--	--
--	--			--	--
--	--			--	--
--	--			--	--
--	--			--	--
--	--			--	--
--	--			--	--
--	--			--	--
--	--			--	--
--	--			--	--
--	--			--	--
--	--			--	--
--	--			--	--
--	--			--	--
--	--			--	--
--	--			--	--
--	--			--	--
--	--			--	--
--	--			--	--
--	--			--	--
--	--			--	--
--	--			--	--
--	--			--	--
--	--			--	--
--	--			--	--
--	--			--	--
--	--			--	--
--	--			--	--
--	--			--	--
--	--			--	--
--	--			--	--
--	--			--	--
--	--			--	--
--	--			--	--
--	--			--	--
--	--			--	--
--	--			--	--
--	--			--	--
--	--			--	--
--	--			--	--
--	--			--	--
--	--			--	--
--	--			--	--
--	--			--	--
--	--			--	--
--	--			--	--
--	--			--	--
--	--			--	--
--	--			--	--
--	--			--	--
--	--			--	--
--	--			--	--
--	--			--	--
--	--			--	--
--	--			--	--
--	--			--	--
--	--			--	--
--	--			--	--
--	--			--	--
--	--			--	--
--	--			--	--
--	--			--	--
--	--			--	--
--	--			--	--
--	--			--	--
--	--			--	--
--	--			--	--
--	--			--	--
--	--			--	--
--	--			--	--
--	--			--	--
--	--			--	--
--	--			--	--
--	--			--	--
--	--			--	--
--	--			--	--
--	--			--	--
--	--			--	--
--	--			--	--
--	--			--	--
--	--			--	--
--	--			--	--
--	--			--	--
--	--			--	--
--	--			--	--
--	--			--	--
--	--			--	--
--	--			--	--
--	--			--	--
--	--			--	--
--	--			--	--
--	--			--	--
--	--			--	--
--	--			--	--
--	--			--	--
--	--			--	--
--	--			--	--
--	--			--	--
--	--			--	--
--	--			--	--
--	--			--	--
--	--			--	--
--	--			--	--
--	--			--	--
--	--			--	--
--	--			--	--
--	--			--	--
--	--			--	--
--	--			--	--
--	--			--	--
--	--			--	--
--	--			--	--
--	--			--	--
--	--			--	--
--	--			--	--
--	--			--	--
--	--			--	--
--	--			--	--
--	--			--	--
--	--			--	--
--	--			--	--
--	--			--	--
--	--			--	--
--	--			--	--
--	--			--	--
--	--			--	--
--	--			--	--
--	--			--	--
--	--			--	--
--	--			--	--
--	--			--	--
--	--			--	--
--	--			--	--
--	--			--	--
--	--			--	--
--	--			--	--
--	--			--	--
--	--			--	--
--	--			--	--
--	--			--	--
--	--			--	--
--	--			--	--
--	--			--	--
--	--			--	--
--	--			--	--
--	--			--	--
--	--			--	--
--	--			--	--
--	--			--	--
--	--			--	--
--	--			--	--
--	--			--	--
--	--			--	--
--	--			--	--
--	--			--	--
--	--			--	--
--	--			--	--
--	--			--	--
--	--			--	--
--	--			--	--
--	--			--	--
--	--			--	--
--	--			--	--
--	--			--	--
--	--			--	--
--	--			--	--
--	--			--	--
--	--			--	--
--	--			--	--
--	--			--	--
--	--			--	--
--	--			--	--
--	--			--	--
--	--			--	--
--	--			--	--
--	--			--	--
--	--			--	--
--	--			--	--
--	--			--	--
--	--			--	--
--	--			--	--
--	--			--	--
--	--			--	--
--	--			--	--
--	--			--	--
--	--			--	--
--	--			--	--
--	--			--	--
--	--			--	--
--	--			--	--
--	--			--	--
--	--			--	--
--	--			--	--
--	--			--	--
--	--			--	--
--	--			--	--
--	--			--	--
--	--			--	--
--	--			--	--
--	--			--	--
--	--			--	--
--	--			--	--
--	--			--	--
--	--			--	--
--	--			--	--
--	--			--	--
--	--			--	--
--	--			--	--
--	--			--	--
--	--			--	--
--	--			--	--
--	--			--	--
--	--			--	--
--	--			--	--
--	--			--	--
--	--			--	--
--	--			--	--
--	--			--	--
--	--			--	--
--	--			--	--
--	--			--	--
--	--			--	--
--	--			--	--
--	--			--	--
--	--			--	--
--	--			--	--
--	--			--	--
--	--			--	--
--	--			--	--
--	--			--	--
--	--			--	--
--	--			--	--
--	--			--	--
--	--			--	--
--	--			--	--
--	--			--	--
--	--			--	--
--	--			--	--
--	--			--	--
--	--			--	--
--	--			--	--
--	--			--	--
--	--			--	--
--	--			--	--
--	--			--	--
--	--			--	--
--	--			--	--
--	--			--	--
--	--			--	--
--	--			--	--
--	--			--	--
--	--			--	--
--	--			--	--
--	--			--	--
--	--			--	--
--	--			--	--
--	--			--	--
--	--			--	--
--	--			--	--
--	--			--	--
--	--			--	--
--	--			--	--
--	--			--	--
--	--			--	--
--	--			--	--
--	--			--	--
--	--			--	--
--	--			--	--
--	--			--	--
--	--			--	--
--	--			--	--
--	--			--	--
--	--			--	--
--	--			--	--
--	--			--	--
--	--			--	--
--	--			--	--
--	--			--	--
--	--			--	--
--	--			--	--
--	--			--	--
--	--			--	--
--	--			--	--
--	--			--	--
--	--			--	--
--	--			--	--
--	--			--	--
--	--			--	--
--	--			--	--
--	--			--	--
--	--			--	--
--	--			--	--
--	--			--	--
--	--			--	--
--	--			--	--
--	--			--	--
--	--			--	--
--	--			--	--
--	--			--	--
--	--			--	--
--	--			--	--
--	--			--	--
--	--			--	--
--	--			--	--
--	--			--	--
--	--			--	--
--	--			--	--
--	--			--	--
--	--			--	--
--	--			--	--
--	--			--	--
--	--			--	--
--	--			--	--
--	--			--	--
--	--			--	--
--	--			--	--
--	--			--	--
--	--			--	--
--	--			--	--
--	--			--	--
--	--			--	--
--	--			--	--
--	--			--	--
--	--			--	--
--	--			--	--
--	--			--	--
--	--			--	--
--	--			--	--
--	--			--	--
--	--			--	--
--	--			--	--
--	--			--	--
--	--			--	--
--	--			--	--
--	--			--	--
--	--			--	--
--	--			--	--
--	--			--	--
--	--			--	--
--	--			--	--
--	--			--	--
--	--			--	--
--	--			--	--
--	--			--	--
--	--			--	--
--	--			--	--
--	--			--	--
--	--			--	--
--	--			--	--
--	--			--	--
--	--			--	--
--	--			--	--
--	--			--	--
--	--			--	--
--	--			--	--
--	--			--	--
--	--			--	--
--	--			--	--
--	--			--	--
--	--			--	--
--	--			--	--
--	--			--	--
--	--			--	--
--	--			--	--
--	--			--	--
--	--			--	--
--	--			--	--
--	--			--	--
--	--			--	--
--	--			--	--
--	--			--	--
--	--			--	--
--	--			--	--
--	--			--	--
--	--			--	--
--	--			--	--
--	--			--	--
--	--			--	--
--	--			--	--
--	--			--	--
--	--			--	--
--	--			--	--
--	--			--	--
--	--			--	--
--	--			--	--
--	--			--	--
--	--			--	--
--	--			--	--
--	--			--	--
--	--			--	--
--	--			--	--
--	--			--	--
--	--			--	--
--	--			--	--
--	--			--	--
--	--			--	--
--	--			--	--
--	--			--	--
--	--			--	--
--	--			--	--
--	--			--	--
--	--			--	--
--	--			--	--
--	--			--	--
--	--			--	--
--	--			--	--
--	--			--	--
--	--			--	--
--	--			--	--
--	--			--	--
--	--			--	--
--	--			--	--
--	--			--	--
--	--			--	--
--	--			--	--
--	--			--	--
--	--			--	--
--	--			--	--
--	--			--	--
--	--			--	--
--	--			--	--
--	--			--	--
--	--			--	--
--	--			--	--
--	--			--	--
--	--			--	--
--	--			--	--
--	--			--	--
--	--			--	--
--	--			--	--
--	--			--	--
--	--			--	--
--	--			--	--
--	--			--	--
--	--			--	--
--	--			--	--
--	--			--	--
--	--			--	--
--	--			--	--
--	--			--	--
--	--			--	--
--	--			--	--
--	--			--	--
--	--			--	--
--	--			--	--
--	--			--	--
--	--			--	--
--	--			--	--
--	--			--	--
--	--			--	--
--	--			--	--
--	--			--	--
--	--			--	--
--	--			--	--
--	--			--	--
--	--			--	--
--	--			--	--
--	--			--	--
--	--			--	--
--	--			--	--
--	--			--	--
--	--			--	--
--	--			--	--
--	--			--	--
--	--			--	--
--	--			--	--
--	--			--	--
--	--			--	--
--	--			--	--
--	--			--	--
--	--			--	--
--	--			--	--
--	--			--	--
--	--			--	--
--	--			--	--
--	--			--	--
--	--			--	--
--	--			--	--
--	--			--	--
--	--			--	--
--	--			--	--
--	--			--	--
--	--			--	--
--	--			--	--
--	--			--	--
--	--			--	--
--	--			--	--
--	--			--	--
--	--			--	--
--	--			--	--
--	--			--	--
--	--			--	--
--	--			--	--
--	--			--	--
--	--			--	--
--	--			--	--
--	--			--	--
--	--			--	--
--	--			--	--
--	--			--	--
--	--			--	--
--	--			--	--
--	--			--	--
--	--			--	--
--	--			--	--
--	--			--	--
--	--			--	--
--	--			--	--
--	--			--	--
--	--			--	--
--	--			--	--
--	--			--	--
--	--			--	--
--	--			--	--
--	--			--	--
--	--			--	--
--	--			--	--
--	--			--	--
--	--			--	--
--	--			--	--
--	--			--	--
--	--			--	--
--	--			--	--
--	--			--	--
--	--			--	--
--	--			--	--
--	--			--	--
--	--			--	--
--	--			--	--
--	--			--	--
--	--			--	--
--	--			--	--
--	--			--	--
--	--			--	--
--	--			--	--
--	--			--	--
--	--			--	--
--	--			--	--
--	--			--	--
--	--			--	--
--	--			--	--
--	--			--	--
--	--			--	--
--	--			--	--
--	--			--	--
--	--			--	--
--	--			--	--
--	--			--	--
--	--			--	--
--	--			--	--
--	--			--	--
--	--			--	--
--	--			--	--
--	--			--	--
--	--			--	--
--	--			--	--
--	--			--	--
--	--			--	--
--	--			--	--
--	--			--	--
--	--			--	--
--	--			--	--
--	--			--	--
--	--			--	--
--	--			--	--
--	--			--	--
--	--			--	--
--	--			--	--
--	--			--	--
--	--			--	--
--	--			--	--
--	--			--	--
--	--			--	--
--	--			--	--
--	--			--	--
--	--			--	--
--	--			--	--
--	--			--	--
--	--			--	--
--	--			--	--
--	--			--	--
--	--			--	--
--	--			--	--
--	--			--	--
--	--			--	--
--	--			--	--
--	--			--	--
--	--			--	--
--	--			--	--
--	--			--	--
--	--			--	--
--	--			--	--
--	--			--	--
--	--			--	--
--	--			--	--
--	--			--	--
--	--			--	--
--	--			--	--
--	--			--	--
--	--			--	--
--	--			--	--
--	--			--	--
--	--			--	--
--	--			--	--
--	--			--	--
--	--			--	--
--	--			--	--
--	--			--	--
--	--			--	--
--	--			--	--
--	--			--	--
--	--			--	--
--	--			--	--
--	--			--	--
--	--			--	--
--	--			--	--
--	--			--	--
--	--			--	--
--	--			--	--
--	--			--	--
--	--			--	--
--	--			--	--
--	--			--	--
--	--			--	--
--	--			--	--
--	--			--	--
--	--			--	--
--	--			--	--
--	--			--	--
--	--			--	--
--	--			--	--
--	--			--	--
--	--			--	--
--	--			--	--
--	--			--	--
--	--			--	--
--	--			--	--
--	--			--	--
--	--			--	--
--	--			--	--
--	--			--	--
--	--			--	--
--	--			--	--
--	--			--	--
--	--			--	--
--	--			--	--
--	--			--	--
--	--			--	--
--	--			--	--
--	--			--	--
--	--			--	--
--	--			--	--
--	--			--	--
--	--			--	--
--	--			--	--
--	--			--	--
--	--			--	--
--	--			--	--
--	--			--	--
--	--			--	--
--	--			--	--
--	--			--	--
--	--			--	--
--	--			--	--
--	--			--	--
--	--			--	--
--	--			--	--
[truncated: 13,763 more rows]

## Sheet: Figure S9
Chemical shift (ppm)--9DMF-d7-1D2O	Intensity	Chemical shift (ppm)--9DMF-d7-1D2O+ 1 mg POM	Intensity	Chemical shift (ppm)-- 9DMF-d7-1D2O+ 2 mg POM	Intensity
-1.00392	0.24412	-1.00392	2200.52	-1.00392	4000.74
-1.00369	0.26604	-1.00369	2200.54	-1.00369	4000.74
-1.00346	0.28797	-1.00346	2200.57	-1.00346	4000.74
-1.00323	0.16573	-1.00323	2200.43	-1.00323	4000.74
-1.003	0.27415	-1.003	2200.28	-1.003	4000.69
-1.00277	0.43236	-1.00277	2200.35	-1.00277	4000.63
-1.00254	0.3599	-1.00254	2200.41	-1.00254	4000.62
-1.00231	0.31627	-1.00231	2200.48	-1.00231	4000.73
-1.00208	0.27265	-1.00208	2200.55	-1.00208	4000.86
-1.00185	0.34436	-1.00185	2200.48	-1.00185	4000.78
-1.00162	0.41607	-1.00162	2200.41	-1.00162	4000.76
-1.00139	0.21866	-1.00139	2200.34	-1.00139	4000.86
-1.00116	0.02126	-1.00116	2200.27	-1.00116	4000.85
-1.00093	0.0335	-1.00093	2200.15	-1.00093	4000.83
-1.0007	0.04574	-1.0007	2200.03	-1.00071	4000.71
-1.00047	0.05798	-1.00047	2199.91	-1.00048	4000.58
-1.00025	0.07022	-1.00025	2199.79	-1.00025	4000.53
-1.00002	-0.08574	-1.00002	2199.7	-1.00002	4000.69
-0.99979	-0.24169	-0.99979	2199.62	-0.99979	4000.81
-0.99956	-0.1814	-0.99956	2199.53	-0.99956	4000.79
-0.99933	0.10956	-0.99933	2199.45	-0.99933	4000.85
-0.9991	0.12038	-0.9991	2199.61	-0.9991	4000.9
-0.99887	0.13119	-0.99887	2199.78	-0.99887	4000.89
-0.99864	0.15642	-0.99864	2199.95	-0.99864	4000.87
-0.99841	0.18165	-0.99841	2200.12	-0.99841	4000.75
-0.99818	0.17564	-0.99818	2200.21	-0.99818	4000.64
-0.99795	0.16963	-0.99795	2200.29	-0.99795	4000.65
-0.99772	0.34143	-0.99772	2200.38	-0.99772	4000.66
-0.99749	0.51323	-0.99749	2200.47	-0.9975	4000.55
-0.99726	0.63457	-0.99726	2200.37	-0.99726	4000.44
-0.99703	0.52524	-0.99703	2200.26	-0.99704	4000.33
-0.99681	0.35344	-0.99681	2200.16	-0.99681	4000.22
-0.99657	0.18165	-0.99657	2200.06	-0.99658	4000.26
-0.99635	0.09394	-0.99635	2200.31	-0.99635	4000.3
-0.99612	0.00624	-0.99612	2200.55	-0.99612	4000.47
-0.99589	0.11076	-0.99589	2200.78	-0.99589	4000.64
-0.99566	0.21528	-0.99566	2201.01	-0.99566	4000.68
-0.99543	0.23601	-0.99543	2201.1	-0.99543	4000.72
-0.9952	0.25673	-0.9952	2201.02	-0.9952	4000.76
-0.99497	0.27746	-0.99497	2200.92	-0.99497	4000.8
-0.99474	0.29818	-0.99474	2200.99	-0.99474	4000.74
-0.99451	0.4895	-0.99451	2201.04	-0.99451	4000.68
-0.99428	0.68082	-0.99428	2200.8	-0.99428	4000.49
-0.99405	0.75681	-0.99405	2200.45	-0.99405	4000.31
-0.99382	0.8328	-0.99382	2200.29	-0.99382	4000.31
-0.99359	0.77663	-0.99359	2200.19	-0.9936	4000.31
-0.99336	0.72047	-0.99336	2200.1	-0.99337	4000.53
-0.99313	0.77963	-0.99313	2199.93	-0.99314	4000.74
-0.99291	0.8388	-0.99291	2199.77	-0.99291	4000.72
-0.99268	0.61204	-0.99268	2199.98	-0.99268	4000.7
-0.99245	0.38528	-0.99245	2200.19	-0.99245	4000.62
-0.99222	0.35074	-0.99222	2200.22	-0.99222	4000.53
-0.99199	0.3162	-0.99199	2200.26	-0.99199	4000.64
-0.99176	0.33798	-0.99176	2200.22	-0.99176	4000.74
-0.99153	0.35975	-0.99153	2200.19	-0.99153	4000.78
-0.9913	0.38153	-0.9913	2200.16	-0.9913	4000.82
-0.99107	0.4033	-0.99107	2200.12	-0.99107	4000.66
-0.99084	0.43469	-0.99084	2200.17	-0.99084	4000.5
-0.99061	0.46607	-0.99061	2200.23	-0.99061	4000.47
-0.99038	0.38213	-0.99038	2200.28	-0.99038	4000.44
-0.99015	0.29818	-0.99015	2200.33	-0.99016	4000.54
-0.98992	0.26229	-0.98992	2200.29	-0.98993	4000.65
-0.98969	0.2264	-0.98969	2200.25	-0.9897	4000.54
-0.98947	0.19051	-0.98947	2200.21	-0.98947	4000.44
-0.98923	0.15461	-0.98923	2200.17	-0.98924	4000.41
-0.98901	-0.05187	-0.98901	2200.35	-0.98901	4000.37
-0.98878	-0.25836	-0.98878	2200.54	-0.98878	4000.34
-0.98855	-0.11885	-0.98855	2200.55	-0.98855	4000.31
-0.98832	0.02066	-0.98832	2200.56	-0.98832	4000.24
-0.98809	0.28541	-0.98809	2200.65	-0.98809	4000.17
-0.98786	0.55017	-0.98786	2200.73	-0.98786	4000.31
-0.98763	0.67556	-0.98763	2200.65	-0.98763	4000.45
-0.9874	0.57029	-0.9874	2200.56	-0.9874	4000.4
-0.98717	0.52029	-0.98717	2200.47	-0.98717	4000.35
-0.98694	0.47028	-0.98694	2200.39	-0.98694	4000.3
-0.98671	0.52119	-0.98671	2200.3	-0.98671	4000.25
-0.98648	0.5721	-0.98648	2200.22	-0.98649	4000.32
-0.98625	0.5305	-0.98625	2200.03	-0.98625	4000.4
-0.98602	0.4889	-0.98602	2199.85	-0.98603	4000.35
-0.98579	0.4473	-0.98579	2199.84	-0.9858	4000.3
-0.98557	0.4057	-0.98557	2199.84	-0.98557	4000.49
-0.98534	0.29202	-0.98534	2199.93	-0.98534	4000.67
-0.98511	0.17834	-0.98511	2200.01	-0.98511	4000.65
-0.98488	0.24247	-0.98488	2199.93	-0.98488	4000.63
-0.98465	0.30659	-0.98465	2199.84	-0.98465	4000.49
-0.98442	0.3253	-0.98442	2199.84	-0.98442	4000.34
-0.98419	0.11335	-0.98419	2199.84	-0.98419	4000.36
-0.98396	-0.0986	-0.98396	2199.84	-0.98396	4000.58
-0.98373	-0.07988	-0.98373	2199.84	-0.98373	4000.76
-0.9835	0.00131	-0.9835	2199.89	-0.9835	4000.81
-0.98327	0.08249	-0.98327	2199.94	-0.98327	4000.74
-0.98304	-0.01412	-0.98304	2199.82	-0.98304	4000.66
-0.98281	-0.11074	-0.98281	2199.69	-0.98281	4000.62
-0.98258	-0.00793	-0.98258	2199.78	-0.98259	4000.58
-0.98235	0.09488	-0.98235	2199.87	-0.98236	4000.61
-0.98213	0.1977	-0.98213	2199.96	-0.98213	4000.63
-0.98189	0.30051	-0.98189	2200.05	-0.9819	4000.6
-0.98167	0.20149	-0.98167	2199.9	-0.98167	4000.56
-0.98144	0.10247	-0.98144	2199.76	-0.98144	4000.47
-0.98121	0.00345	-0.98121	2199.79	-0.98121	4000.37
-0.98098	-0.09557	-0.98098	2199.82	-0.98098	4000.18
-0.98075	0.00468	-0.98075	2199.91	-0.98075	3999.98
-0.98052	0.10494	-0.98052	2200	-0.98052	4000.16
-0.98029	0.08987	-0.98029	2200.08	-0.98029	4000.35
-0.98006	0.0748	-0.98006	2200.17	-0.98006	4000.59
-0.97983	0.0381	-0.97983	2200.13	-0.97983	4000.83
-0.9796	0.0014	-0.9796	2200.09	-0.9796	4000.78
-0.97937	-0.0353	-0.97937	2200.05	-0.97937	4000.73
-0.97914	-0.072	-0.97914	2200.01	-0.97915	4000.65
-0.97891	-0.06304	-0.97891	2200	-0.97891	4000.57
-0.97868	-0.05409	-0.97868	2200	-0.97869	4000.61
-0.97845	-0.04513	-0.97845	2199.99	-0.97846	4000.66
-0.97823	-0.03618	-0.97823	2199.99	-0.97823	4000.76
-0.978	-0.04164	-0.978	2200.17	-0.978	4000.85
-0.97777	-0.04711	-0.97777	2200.36	-0.97777	4000.76
-0.97754	0.21654	-0.97754	2200.37	-0.97754	4000.66
-0.97731	0.48019	-0.97731	2200.38	-0.97731	4000.53
-0.97708	0.52479	-0.97708	2200.22	-0.97708	4000.61
-0.97685	0.56939	-0.97685	2200.06	-0.97685	4000.7
-0.97662	0.49866	-0.97662	2200.07	-0.97662	4000.78
-0.97639	0.42793	-0.97639	2200.09	-0.97639	4000.71
-0.97616	0.49656	-0.97616	2200.04	-0.97616	4000.63
-0.97593	0.56519	-0.97593	2199.98	-0.97593	4000.56
-0.9757	0.4416	-0.9757	2200.1	-0.9757	4000.48
-0.97547	0.318	-0.97547	2200.23	-0.97547	4000.51
-0.97524	0.15837	-0.97524	2200.2	-0.97525	4000.54
-0.97501	-0.00127	-0.97501	2200.18	-0.97502	4000.56
-0.97479	-0.02154	-0.97479	2200.16	-0.97479	4000.59
-0.97455	0.18885	-0.97455	2200.14	-0.97456	4000.6
-0.97433	0.37762	-0.97433	2200.09	-0.97433	4000.61
-0.9741	0.56639	-0.9741	2200.05	-0.9741	4000.62
-0.97387	0.49085	-0.97387	2200	-0.97387	4000.63
-0.97364	0.18465	-0.97364	2199.95	-0.97364	4000.71
-0.97341	0.06541	-0.97341	2199.93	-0.97341	4000.8
-0.97318	0.17684	-0.97318	2199.9	-0.97318	4000.76
-0.97295	0.1441	-0.97295	2199.87	-0.97295	4000.72
-0.97272	0.11136	-0.97272	2199.84	-0.97272	4000.63
-0.97249	0.17233	-0.97249	2199.93	-0.97249	4000.53
-0.97226	0.23331	-0.97226	2200.01	-0.97226	4000.56
-0.97203	0.29428	-0.97203	2200.09	-0.97203	4000.59
-0.9718	0.35524	-0.9718	2200.17	-0.97181	4000.65
-0.97157	0.41622	-0.97157	2200.15	-0.97158	4000.72
-0.97134	0.47719	-0.97134	2200.13	-0.97135	4000.72
-0.97111	0.53816	-0.97111	2200.1	-0.97112	4000.72
-0.97089	0.59913	-0.97089	2200.08	-0.97089	4000.74
-0.97066	0.35254	-0.97066	2200.01	-0.97066	4000.76
-0.97043	0.10596	-0.97043	2199.95	-0.97043	4000.57
-0.9702	-0.00127	-0.9702	2199.89	-0.9702	4000.38
-0.96997	0.12218	-0.96997	2199.83	-0.96997	4000.3
-0.96974	0.15054	-0.96974	2199.8	-0.96974	4000.23
-0.96951	0.17891	-0.96951	2199.78	-0.96951	4000.16
-0.96928	0.10635	-0.96928	2199.75	-0.96928	4000.1
-0.96905	0.0338	-0.96905	2199.73	-0.96905	4000.17
-0.96882	0.16068	-0.96882	2199.88	-0.96882	4000.49
-0.96859	0.28756	-0.96859	2200.03	-0.96859	4000.8
-0.96836	0.41443	-0.96836	2200.01	-0.96836	4000.87
-0.96813	0.54131	-0.96813	2199.98	-0.96813	4000.8
-0.9679	0.53423	-0.9679	2199.92	-0.96791	4000.62
-0.96767	0.52716	-0.96767	2199.86	-0.96768	4000.34
-0.96745	0.40475	-0.96745	2199.98	-0.96745	4000.32
-0.96722	0.28234	-0.96722	2200.1	-0.96722	4000.32
-0.96699	0.33293	-0.96699	2200.09	-0.96699	4000.33
-0.96676	0.38351	-0.96676	2200.09	-0.96676	4000.35
-0.96653	0.24188	-0.96653	2200.09	-0.96653	4000.37
-0.9663	0.10025	-0.9663	2200.08	-0.9663	4000.34
-0.96607	0.08814	-0.96607	2200.06	-0.96607	4000.31
-0.96584	0.07604	-0.96584	2200.03	-0.96584	4000.27
-0.96561	0.06393	-0.96561	2200.01	-0.96561	4000.24
-0.96538	0.05182	-0.96538	2199.99	-0.96538	4000.33
-0.96515	0.09498	-0.96515	2199.92	-0.96515	4000.42
-0.96492	0.13813	-0.96492	2199.86	-0.96492	4000.52
-0.96469	0.2822	-0.96469	2200.1	-0.96469	4000.61
-0.96446	0.42628	-0.96446	2200.33	-0.96447	4000.62
-0.96423	0.49286	-0.96423	2200.33	-0.96424	4000.63
-0.964	0.32878	-0.964	2200.33	-0.96401	4000.64
-0.96378	0.11664	-0.96378	2200.16	-0.96378	4000.65
-0.96355	-0.0955	-0.96355	2199.98	-0.96355	4000.71
-0.96332	-0.14905	-0.96332	2199.79	-0.96332	4000.77
-0.96309	0.02806	-0.96309	2199.59	-0.96309	4000.7
-0.96286	0.26764	-0.96286	2199.69	-0.96286	4000.63
-0.96263	0.50722	-0.96263	2199.79	-0.96263	4000.72
-0.9624	0.34278	-0.9624	2199.98	-0.9624	4000.81
-0.96217	0.17834	-0.96217	2200.17	-0.96217	4000.77
-0.96194	0.28301	-0.96194	2200.29	-0.96194	4000.73
-0.96171	0.38768	-0.96171	2200.23	-0.96171	4000.52
-0.96148	0.3626	-0.96148	2200.16	-0.96148	4000.31
-0.96125	0.33753	-0.96125	2200.09	-0.96125	4000.3
-0.96102	0.19711	-0.96102	2200.19	-0.96102	4000.3
-0.96079	0.0567	-0.96079	2200.28	-0.96079	4000.2
-0.96056	0.05925	-0.96056	2200.2	-0.96057	4000.1
-0.96033	0.06181	-0.96033	2200.12	-0.96034	4000.13
-0.9601	-0.05097	-0.9601	2199.94	-0.96011	4000.15
-0.95988	-0.16375	-0.95988	2199.93	-0.95988	4000.38
-0.95965	-0.00262	-0.95965	2199.98	-0.95965	4000.6
-0.95942	0.15852	-0.95942	2200.03	-0.95942	4000.61
-0.95919	0.19471	-0.95919	2200.09	-0.95919	4000.62
-0.95896	0.000236109	-0.95896	2200.15	-0.95896	4000.56
-0.95873	-0.16158	-0.95873	2200.21	-0.95873	4000.51
-0.9585	-0.09272	-0.9585	2200.28	-0.9585	4000.52
-0.95827	0.00977	-0.95827	2200.33	-0.95827	4000.52
-0.95804	0.11227	-0.95804	2200.39	-0.95804	4000.52
-0.95781	0.17151	-0.95781	2200.35	-0.95781	4000.51
-0.95758	8.59361e-05	-0.95758	2200.14	-0.95758	4000.5
-0.95735	0.00647	-0.95735	2199.93	-0.95735	4000.49
-0.95712	0.24352	-0.95712	2199.9	-0.95713	4000.62
-0.95689	0.36043	-0.95689	2200.08	-0.9569	4000.76
-0.95666	0.24667	-0.95666	2200.25	-0.95667	4000.76
-0.95644	0.02239	-0.95644	2200.43	-0.95644	4000.77
-0.95621	-0.2019	-0.95621	2200.6	-0.95621	4000.67
-0.95598	-0.30124	-0.95598	2200.64	-0.95598	4000.57
-0.95575	-0.16991	-0.95575	2200.49	-0.95575	4000.69
-0.95552	-0.09625	-0.95552	2200.29	-0.95552	4000.8
-0.95529	-0.13792	-0.95529	2200.08	-0.95529	4000.84
-0.95506	-0.10293	-0.95506	2200.03	-0.95506	4000.87
-0.95483	0.04739	-0.95483	2200.15	-0.95483	4000.79
-0.9546	0.07758	-0.9546	2200.45	-0.9546	4000.7
-0.95437	-0.12291	-0.95437	2200.75	-0.95437	4000.54
-0.95414	-0.25851	-0.95414	2200.92	-0.95414	4000.38
-0.95391	-0.16345	-0.95391	2200.8	-0.95391	4000.43
-0.95368	-0.0756	-0.95368	2200.46	-0.95368	4000.48
-0.95345	-0.21842	-0.95345	2200.11	-0.95346	4000.45
-0.95322	-0.31378	-0.95322	2199.97	-0.95323	4000.42
-0.95299	-0.2938	-0.95299	2200.24	-0.953	4000.51
-0.95276	-0.1609	-0.95276	2200.37	-0.95277	4000.61
-0.95254	-0.028	-0.95254	2200.33	-0.95254	4000.66
-0.95231	0.14095	-0.95231	2200.25	-0.95231	4000.72
-0.95208	0.30989	-0.95208	2200.16	-0.95208	4000.77
-0.95185	0.34669	-0.95185	2200.06	-0.95185	4000.82
-0.95162	0.15281	-0.95162	2199.97	-0.95162	4000.74
-0.95139	0.05145	-0.95139	2199.89	-0.95139	4000.67
-0.95116	0.06541	-0.95116	2199.81	-0.95116	4000.64
-0.95093	8.59361e-05	-0.95093	2199.81	-0.95093	4000.86
-0.9507	-0.06524	-0.9507	2199.98	-0.9507	4001.03
-0.95047	0.02321	-0.95047	2199.96	-0.95047	4000.95
-0.95024	0.11167	-0.95024	2199.95	-0.95024	4000.91
-0.95001	0.20012	-0.95001	2200.11	-0.95001	4000.86
-0.94978	0.28857	-0.94978	2200.28	-0.94978	4000.74
-0.94955	0.30854	-0.94955	2200.37	-0.94956	4000.63
-0.94932	0.32851	-0.94932	2200.28	-0.94933	4000.51
-0.9491	0.34849	-0.9491	2200.29	-0.9491	4000.4
-0.94887	0.36846	-0.94887	2200.31	-0.94887	4000.42
-0.94864	0.23706	-0.94864	2200.04	-0.94864	4000.45
-0.94841	0.10566	-0.94841	2199.78	-0.94841	4000.48
-0.94818	0.23616	-0.94818	2199.71	-0.94818	4000.5
-0.94795	0.36666	-0.94795	2199.81	-0.94795	4000.41
-0.94772	0.33377	-0.94772	2199.91	-0.94772	4000.33
-0.94749	0.18555	-0.94749	2200	-0.94749	4000.3
-0.94726	-0.02755	-0.94726	2200.1	-0.94726	4000.27
-0.94703	-0.00998	-0.94703	2200.2	-0.94703	4000.38
-0.9468	0.03162	-0.9468	2200.17	-0.9468	4000.48
-0.94657	0.07322	-0.94657	2200.14	-0.94657	4000.47
-0.94634	0.24457	-0.94634	2200.1	-0.94634	4000.45
-0.94611	0.41591	-0.94611	2200.07	-0.94612	4000.4
-0.94588	0.47493	-0.94588	2200.06	-0.94589	4000.36
-0.94565	0.53395	-0.94565	2200.04	-0.94566	4000.25
-0.94542	0.40075	-0.94542	2200.03	-0.94543	4000.14
-0.9452	0.26754	-0.9452	2200.02	-0.9452	4000.14
-0.94497	0.20883	-0.94497	2200.17	-0.94497	4000.13
-0.94474	0.15011	-0.94474	2200.32	-0.94474	4000.13
-0.94451	0.28361	-0.94451	2200.47	-0.94451	4000.13
-0.94428	0.41712	-0.94428	2200.62	-0.94428	4000.12
-0.94405	0.39474	-0.94405	2200.71	-0.94405	4000.11
-0.94382	0.37237	-0.94382	2200.79	-0.94382	4000.1
-0.94359	0.34999	-0.94359	2200.59	-0.94359	4000.1
-0.94336	0.32761	-0.94336	2200.38	-0.94336	4000.04
-0.94313	0.34608	-0.94313	2200.35	-0.94313	3999.98
-0.9429	0.36456	-0.9429	2200.32	-0.9429	3999.92
-0.94267	0.38303	-0.94267	2200.29	-0.94267	3999.87
-0.94244	0.4015	-0.94244	2200.26	-0.94244	3999.92
-0.94221	0.25358	-0.94221	2200.3	-0.94222	3999.98
-0.94198	0.10566	-0.94198	2200.34	-0.94199	4000.04
-0.94176	-0.02785	-0.94176	2200.48	-0.94176	4000.09
-0.94153	-0.16135	-0.94153	2200.44	-0.94153	4000.05
-0.9413	-0.35012	-0.9413	2200.31	-0.9413	4000.01
-0.94107	-0.30822	-0.94107	2200.17	-0.94107	3999.96
-0.94084	-0.06209	-0.94084	2200.21	-0.94084	3999.92
-0.94061	0.06871	-0.94061	2200.24	-0.94061	4000.03
-0.94038	0.15889	-0.94038	2200.22	-0.94038	4000.14
-0.94015	0.24907	-0.94015	2200.2	-0.94015	4000.25
-0.93992	0.296	-0.93992	2200.2	-0.93992	4000.37
-0.93969	0.2276	-0.93969	2200.19	-0.93969	4000.32
-0.93946	0.16881	-0.93946	2200.07	-0.93946	4000.28
-0.93923	0.34068	-0.93923	2200.12	-0.93923	4000.24
-0.939	0.37559	-0.939	2200.35	-0.939	4000.2
-0.93877	0.41051	-0.93877	2200.4	-0.93878	4000.19
-0.93854	0.40878	-0.93854	2200.34	-0.93855	4000.18
-0.93831	0.40706	-0.93831	2200.28	-0.93832	4000.17
-0.93808	0.29	-0.93808	2200.2	-0.93809	4000.17
-0.93786	0.17294	-0.93786	2200.13	-0.93786	4000.15
-0.93763	0.18803	-0.93763	2200.13	-0.93763	4000.13
-0.9374	0.20312	-0.9374	2200.13	-0.9374	4000.13
-0.93717	0.21821	-0.93717	2200.13	-0.93717	4000.13
-0.93694	0.23331	-0.93694	2200.14	-0.93694	4000.17
-0.93671	0.11294	-0.93671	2200.13	-0.93671	4000.43
-0.93648	-0.00742	-0.93648	2200.13	-0.93648	4000.56
-0.93625	-0.12779	-0.93625	2200.24	-0.93625	4000.49
-0.93602	-0.24815	-0.93602	2200.17	-0.93602	4000.43
-0.93579	-0.17389	-0.93579	2200.14	-0.93579	4000.5
-0.93556	-0.09963	-0.93556	2200.29	-0.93556	4000.69
-0.93533	-0.02537	-0.93533	2200.43	-0.93534	4000.88
-0.9351	0.04889	-0.9351	2200.39	-0.9351	4000.99
-0.93487	0.12435	-0.93487	2200.28	-0.93488	4001.09
-0.93464	0.19982	-0.93464	2200.17	-0.93465	4001.25
-0.93442	0.15995	-0.93442	2200.04	-0.93442	4001.11
-0.93419	0.12007	-0.93419	2199.92	-0.93419	4000.78
-0.93396	0.17872	-0.93396	2199.78	-0.93396	4000.57
-0.93373	0.23736	-0.93373	2199.64	-0.93373	4000.37
-0.9335	0.10378	-0.9335	2199.58	-0.9335	4000.38
-0.93327	-0.0298	-0.93327	2199.69	-0.93327	4000.43
-0.93304	-0.05818	-0.93304	2199.75	-0.93304	4000.49
-0.93281	-0.08656	-0.93281	2199.81	-0.93281	4000.55
-0.93258	0.07727	-0.93258	2199.72	-0.93258	4000.62
-0.93235	0.24111	-0.93235	2199.62	-0.93235	4000.5
-0.93212	0.14786	-0.93212	2199.62	-0.93212	4000.39
-0.93189	0.0546	-0.93189	2199.79	-0.93189	4000.28
-0.93166	-0.15399	-0.93166	2199.86	-0.93166	4000.18
-0.93143	-0.36258	-0.93143	2199.93	-0.93144	4000.1
-0.9312	-0.40478	-0.9312	2199.89	-0.93121	4000.24
-0.93098	-0.44698	-0.93098	2199.85	-0.93098	4000.33
-0.93075	-0.48918	-0.93075	2199.97	-0.93075	4000.29
-0.93052	-0.53138	-0.93052	2200.1	-0.93052	4000.31
-0.93029	-0.44142	-0.93029	2200.11	-0.93029	4000.33
-0.93006	-0.35147	-0.93006	2199.95	-0.93006	4000.34
-0.92983	-0.14618	-0.92983	2199.8	-0.92983	4000.35
-0.9296	0.0591	-0.9296	2199.82	-0.9296	4000.3
-0.92937	0.24727	-0.92937	2199.95	-0.92937	4000.26
-0.92914	0.43544	-0.92914	2200.25	-0.92914	4000.22
-0.92891	0.35449	-0.92891	2200.38	-0.92891	4000.18
-0.92868	0.27355	-0.92868	2200.34	-0.92868	4000.24
-0.92845	0.2743	-0.92845	2200.16	-0.92845	4000.31
-0.92822	0.27505	-0.92822	2199.97	-0.92822	4000.36
-0.92799	0.39114	-0.92799	2199.78	-0.928	4000.42
-0.92776	0.50722	-0.92776	2199.88	-0.92776	4000.42
-0.92753	0.47133	-0.92753	2200.12	-0.92754	4000.29
-0.92731	0.43544	-0.92731	2200.19	-0.92731	4000.23
-0.92707	0.20733	-0.92707	2199.97	-0.92708	4000.38
-0.92685	-0.02079	-0.92685	2199.75	-0.92685	4000.48
-0.92662	0.00339	-0.92662	2199.65	-0.92662	4000.45
-0.92639	0.02757	-0.92639	2199.73	-0.92639	4000.5
-0.92616	0.16708	-0.92616	2199.89	-0.92616	4000.56
-0.92593	0.30659	-0.92593	2200.05	-0.92593	4000.66
-0.9257	0.32333	-0.9257	2200.06	-0.9257	4000.76
-0.92547	0.34008	-0.92547	2200.06	-0.92547	4000.65
-0.92524	0.35682	-0.92524	2199.98	-0.92524	4000.54
-0.92501	0.37357	-0.92501	2199.89	-0.92501	4000.56
-0.92478	0.47681	-0.92478	2199.98	-0.92478	4000.58
-0.92455	0.58005	-0.92455	2200.07	-0.92455	4000.61
-0.92432	0.49108	-0.92432	2200.16	-0.92432	4000.63
-0.92409	0.4021	-0.92409	2200.08	-0.9241	4000.59
-0.92386	0.43326	-0.92386	2199.88	-0.92387	4000.56
-0.92363	0.46442	-0.92363	2199.68	-0.92364	4000.65
-0.92341	0.49558	-0.92341	2199.76	-0.92341	4000.74
-0.92318	0.52674	-0.92318	2199.83	-0.92318	4000.85
-0.92295	0.48582	-0.92295	2200.01	-0.92295	4000.96
-0.92272	0.4449	-0.92272	2200.19	-0.92272	4000.93
-0.92249	0.40398	-0.92249	2200.3	-0.92249	4000.9
-0.92226	0.36305	-0.92226	2200.22	-0.92226	4000.96
-0.92203	0.30141	-0.92203	2200.31	-0.92203	4000.8
-0.9218	0.23976	-0.9218	2200.39	-0.9218	4000.64
-0.92157	0.29345	-0.92157	2200.45	-0.92157	4000.7
-0.92134	0.34714	-0.92134	2200.52	-0.92134	4000.93
-0.92111	0.26146	-0.92111	2200.6	-0.92111	4001.15
-0.92088	0.17579	-0.92088	2200.51	-0.92088	4001.18
-0.92065	0.09011	-0.92065	2200.24	-0.92066	4001.22
-0.92042	0.00444	-0.92042	2199.96	-0.92043	4001.1
-0.92019	0.00767	-0.92019	2199.85	-0.9202	4000.99
-0.91997	0.0109	-0.91997	2199.92	-0.91997	4000.88
-0.91973	-0.10121	-0.91973	2200.05	-0.91974	4000.77
-0.91951	-0.21331	-0.91951	2200.18	-0.91951	4000.74
-0.91928	-0.28216	-0.91928	2200.31	-0.91928	4000.71
-0.91905	-0.35102	-0.91905	2200.26	-0.91905	4000.67
-0.91882	-0.22765	-0.91882	2200.22	-0.91882	4000.64
-0.91859	-0.10428	-0.91859	2200.18	-0.91859	4000.61
-0.91836	-0.05045	-0.91836	2200.13	-0.91836	4000.58
-0.91813	0.00339	-0.91813	2200.07	-0.91813	4000.55
-0.9179	0.05723	-0.9179	2199.85	-0.9179	4000.52
-0.91767	0.11106	-0.91767	2199.63	-0.91767	4000.48
-0.91744	0.00632	-0.91744	2199.41	-0.91744	4000.44
-0.91721	-0.09843	-0.91721	2199.38	-0.91721	4000.4
-0.91698	-0.08784	-0.91698	2199.42	-0.91699	4000.36
-0.91675	-0.07725	-0.91675	2199.46	-0.91675	4000.38
-0.91652	-0.16037	-0.91652	2199.6	-0.91653	4000.39
-0.91629	-0.24349	-0.91629	2199.74	-0.9163	4000.41
-0.91607	-0.32662	-0.91607	2199.81	-0.91607	4000.42
-0.91584	-0.40974	-0.91584	2199.71	-0.91584	4000.41
-0.91561	-0.25258	-0.91561	2199.62	-0.91561	4000.4
-0.91538	-0.09542	-0.91538	2199.7	-0.91538	4000.39
-0.91515	0.06173	-0.91515	2199.97	-0.91515	4000.38
-0.91492	0.21889	-0.91492	2200.24	-0.91492	4000.45
-0.91469	0.39346	-0.91469	2200.41	-0.91469	4000.52
-0.91446	0.56804	-0.91446	2200.58	-0.91446	4000.46
-0.91423	0.62728	-0.91423	2200.56	-0.91423	4000.41
-0.914	0.68653	-0.914	2200.37	-0.914	4000.37
-0.91377	0.5127	-0.91377	2200.08	-0.91377	4000.34
-0.91354	0.33888	-0.91354	2199.96	-0.91354	4000.43
-0.91331	0.04972	-0.91331	2200.14	-0.91331	4000.52
-0.91308	-0.23944	-0.91308	2200.31	-0.91309	4000.3
-0.91285	-0.3568	-0.91285	2200.62	-0.91286	4000.08
-0.91263	-0.47416	-0.91263	2200.75	-0.91263	3999.98
-0.91239	-0.3993	-0.91239	2200.58	-0.9124	3999.88
-0.91217	-0.32444	-0.91217	2200.59	-0.91217	4000.03
-0.91194	-0.25919	-0.91194	2200.94	-0.91194	4000.19
-0.91171	-0.19394	-0.91171	2201.12	-0.91171	4000.21
-0.91148	-0.24402	-0.91148	2200.97	-0.91148	4000.24
-0.91125	-0.2941	-0.91125	2200.65	-0.91125	4000.29
-0.91102	-0.20227	-0.91102	2200.29	-0.91102	4000.33
-0.91079	-0.11044	-0.91079	2199.93	-0.91079	4000.33
-0.91056	-0.13394	-0.91056	2199.76	-0.91056	4000.07
-0.91033	-0.15745	-0.91033	2199.76	-0.91033	3999.83
-0.9101	0.00887	-0.9101	2199.9	-0.9101	3999.85
-0.90987	0.17519	-0.90987	2200.05	-0.90987	3999.99
-0.90964	0.22617	-0.90964	2200.21	-0.90965	4000.14
-0.90941	0.27715	-0.90941	2200.2	-0.90941	4000.2
-0.90918	0.19118	-0.90918	2200.16	-0.90919	4000.26
-0.90895	0.10521	-0.90895	2200.12	-0.90896	4000.32
-0.90873	0.01923	-0.90873	2200.14	-0.90873	4000.38
-0.9085	-0.06674	-0.9085	2200.33	-0.9085	4000.32
-0.90827	0.04191	-0.90827	2200.47	-0.90827	4000.26
-0.90804	0.15056	-0.90804	2200.43	-0.90804	4000.21
-0.90781	0.25921	-0.90781	2200.32	-0.90781	4000.15
-0.90758	0.36786	-0.90758	2200.21	-0.90758	4000.25
-0.90735	0.33234	-0.90735	2200.22	-0.90735	4000.35
-0.90712	0.29683	-0.90712	2200.22	-0.90712	4000.45
-0.90689	0.26131	-0.90689	2200.22	-0.90689	4000.55
-0.90666	0.2258	-0.90666	2200.22	-0.90666	4000.55
-0.90643	0.25756	-0.90643	2200.45	-0.90643	4000.55
-0.9062	0.28932	-0.9062	2200.68	-0.9062	4000.56
-0.90597	0.32108	-0.90597	2200.62	-0.90597	4000.56
-0.90574	0.35284	-0.90574	2200.56	-0.90575	4000.45
-0.90551	0.41464	-0.90551	2200.45	-0.90552	4000.34
-0.90529	0.47644	-0.90529	2200.33	-0.90529	4000.21
-0.90506	0.53823	-0.90506	2200.63	-0.90506	4000.34
-0.90483	0.60003	-0.90483	2200.93	-0.90483	4000.43
-0.9046	0.36628	-0.9046	2200.88	-0.9046	4000.52
-0.90437	0.13254	-0.90437	2200.82	-0.90437	4000.51
-0.90414	0.1679	-0.90414	2200.96	-0.90414	4000.49
-0.90391	0.20327	-0.90391	2200.91	-0.90391	4000.56
-0.90368	0.14605	-0.90368	2200.84	-0.90368	4000.62
-0.90345	0.08884	-0.90345	2200.76	-0.90345	4000.57
-0.90322	0.03162	-0.90322	2200.58	-0.90322	4000.51
-0.90299	-0.02559	-0.90299	2200.41	-0.90299	4000.4
-0.90276	-0.09482	-0.90276	2200.29	-0.90276	4000.29
-0.90253	-0.16405	-0.90253	2200.18	-0.90253	4000.3
-0.9023	-0.23328	-0.9023	2200.15	-0.90231	4000.32
-0.90207	-0.30251	-0.90207	2200.12	-0.90207	4000.26
-0.90184	-0.18553	-0.90184	2200.13	-0.90185	4000.19
-0.90162	-0.06854	-0.90162	2200.14	-0.90162	4000.13
-0.90138	0.04844	-0.90138	2199.97	-0.90139	4000.07
-0.90116	0.16543	-0.90116	2199.81	-0.90116	4000.14
-0.90093	0.08058	-0.90093	2199.69	-0.90093	4000.22
-0.9007	-0.00427	-0.9007	2199.58	-0.9007	4000.29
-0.90047	-0.08912	-0.90047	2199.76	-0.90047	4000.36
-0.90024	-0.17397	-0.90024	2199.93	-0.90024	4000.35
-0.90001	0.0133	-0.90001	2200.13	-0.90001	4000.34
-0.89978	0.20057	-0.89978	2200.32	-0.89978	4000.33
-0.89955	0.38783	-0.89955	2200.34	-0.89955	4000.31
-0.89932	0.5751	-0.89932	2200.36	-0.89932	4000.2
-0.89909	0.54131	-0.89909	2200.38	-0.89909	4000.09
-0.89886	0.50752	-0.89886	2200.41	-0.89886	4000.1
-0.89863	0.3584	-0.89863	2200.44	-0.89863	4000.11
-0.8984	0.20928	-0.8984	2200.46	-0.89841	4000.11
-0.89817	0.09139	-0.89817	2200.39	-0.89818	4000.1
-0.89794	-0.02649	-0.89794	2200.31	-0.89795	4000.22
-0.89772	0.04784	-0.89772	2200.24	-0.89772	4000.34
-0.89749	0.12218	-0.89749	2200.17	-0.89749	4000.17
-0.89726	0.23736	-0.89726	2200.22	-0.89726	3999.99
-0.89703	0.35254	-0.89703	2200.27	-0.89703	3999.94
-0.8968	0.2755	-0.8968	2200.32	-0.8968	3999.89
-0.89657	0.19847	-0.89657	2200.37	-0.89657	4000
-0.89634	0.14891	-0.89634	2200.27	-0.89634	4000.12
-0.89611	0.09935	-0.89611	2200.18	-0.89611	4000.37
-0.89588	0.057	-0.89588	2200.08	-0.89588	4000.37
-0.89565	0.01465	-0.89565	2199.98	-0.89565	4000.17
-0.89542	0.10205	-0.89542	2200.11	-0.89542	3999.96
-0.89519	0.30479	-0.89519	2200.23	-0.89519	3999.97
-0.89496	0.57239	-0.89496	2200.35	-0.89497	4000.24
-0.89473	0.60934	-0.89473	2200.47	-0.89474	4000.21
-0.8945	0.41922	-0.8945	2200.45	-0.89451	4000.19
-0.89428	0.2291	-0.89428	2200.43	-0.89428	4000.18
-0.89404	0.02456	-0.89404	2200.5	-0.89405	4000.18
-0.89382	-0.17997	-0.89382	2200.57	-0.89382	4000.27
-0.89359	0.00955	-0.89359	2200.44	-0.89359	4000.36
-0.89336	0.19906	-0.89336	2200.3	-0.89336	4000.33
-0.89313	0.38858	-0.89313	2200.35	-0.89313	4000.3
-0.8929	0.5781	-0.8929	2200.39	-0.8929	4000.24
-0.89267	0.69494	-0.89267	2200.31	-0.89267	4000.18
-0.89244	0.81177	-0.89244	2200.24	-0.89244	4000.13
-0.89221	0.84932	-0.89221	2200.16	-0.89221	4000.07
-0.89198	1.00219	-0.89198	2200.08	-0.89198	4000.19
-0.89175	1.11422	-0.89175	2200.28	-0.89175	4000.31
-0.89152	0.99558	-0.89152	2200.48	-0.89152	4000.41
-0.89129	0.82168	-0.89129	2200.39	-0.89129	4000.52
-0.89106	0.64778	-0.89106	2200.3	-0.89107	4000.66
-0.89083	0.62165	-0.89083	2200.4	-0.89084	4000.54
-0.8906	0.59552	-0.8906	2200.5	-0.89061	4000.45
-0.89038	0.67031	-0.89038	2200.3	-0.89038	4000.35
-0.89015	0.74509	-0.89015	2200.11	-0.89015	4000.28
-0.88992	0.56038	-0.88992	2200.02	-0.88992	4000.2
-0.88969	0.145	-0.88969	2199.93	-0.88969	4000.13
-0.88946	-0.08777	-0.88946	2200.13	-0.88946	4000.06
-0.88923	0.06391	-0.88923	2200.33	-0.88923	4000.19
-0.889	0.38566	-0.889	2200.31	-0.889	4000.32
-0.88877	0.7074	-0.88877	2200.28	-0.88877	4000.24
-0.88854	0.70718	-0.88854	2200.25	-0.88854	4000.16
-0.88831	0.70695	-0.88831	2200.23	-0.88831	4000.17
-0.88808	0.62503	-0.88808	2200.31	-0.88808	4000.17
-0.88785	0.54311	-0.88785	2200.39	-0.88785	4000.18
-0.88762	0.41314	-0.88762	2200.39	-0.88763	4000.18
-0.88739	0.0525	-0.88739	2200.38	-0.8874	4000.17
-0.88716	-0.2697	-0.88716	2200.32	-0.88717	4000.17
-0.88694	-0.36123	-0.88694	2200.25	-0.88694	4000.16
-0.8867	-0.18846	-0.8867	2200.28	-0.88671	4000.15
-0.88648	-0.01568	-0.88648	2200.3	-0.88648	4000.15
-0.88625	0.17151	-0.88625	2200.03	-0.88625	4000.15
-0.88602	0.12803	-0.88602	2199.77	-0.88602	4000.15
-0.88579	-0.03077	-0.88579	2199.79	-0.88579	4000.15
-0.88556	0.04108	-0.88556	2199.81	-0.88556	4000.19
-0.88533	0.21356	-0.88533	2199.96	-0.88533	4000.22
-0.8851	0.38603	-0.8851	2199.94	-0.8851	4000.25
-0.88487	0.45759	-0.88487	2199.84	-0.88487	4000.28
-0.88464	0.52915	-0.88464	2200.03	-0.88464	4000.39
-0.88441	0.4229	-0.88441	2200.39	-0.88441	4000.49
-0.88418	0.31665	-0.88418	2200.58	-0.88418	4000.59
-0.88395	0.32574	-0.88395	2200.71	-0.88396	4000.7
-0.88372	0.33482	-0.88372	2200.83	-0.88373	4000.55
-0.88349	0.30907	-0.88349	2200.74	-0.8835	4000.39
-0.88326	0.28331	-0.88326	2200.64	-0.88327	4000.37
-0.88304	0.14222	-0.88304	2200.39	-0.88304	4000.34
-0.88281	0.00114	-0.88281	2200.14	-0.88281	4000.31
-0.88258	-0.06546	-0.88258	2199.97	-0.88258	4000.28
-0.88235	-0.13207	-0.88235	2200.09	-0.88235	4000.14
-0.88212	-0.08334	-0.88212	2200.23	-0.88212	4000
-0.88189	-0.0346	-0.88189	2200.19	-0.88189	4000
-0.88166	-0.11555	-0.88166	2200.02	-0.88166	4000.21
-0.88143	-0.19649	-0.88143	2199.84	-0.88143	4000.37
-0.8812	-0.27743	-0.8812	2199.95	-0.8812	4000.4
-0.88097	-0.35838	-0.88097	2200.06	-0.88097	4000.28
-0.88074	-0.14138	-0.88074	2200.13	-0.88074	4000.16
-0.88051	0.07562	-0.88051	2200.21	-0.88051	4000.15
-0.88028	0.1004	-0.88028	2200.2	-0.88028	4000.15
-0.88005	0.12518	-0.88005	2200.19	-0.88006	4000.16
-0.87982	0.11392	-0.87982	2200.2	-0.87983	4000.16
-0.8796	0.10265	-0.8796	2200.2	-0.8796	4000.04
-0.87937	0.10581	-0.87937	2200.21	-0.87937	3999.92
-0.87914	0.10896	-0.87914	2200.22	-0.87914	4000.01
-0.87891	0.03523	-0.87891	2200.16	-0.87891	4000.1
-0.87868	0.19216	-0.87868	2200.1	-0.87868	4000.32
-0.87845	0.3563	-0.87845	2200.22	-0.87845	4000.53
-0.87822	0.28977	-0.87822	2200.34	-0.87822	4000.56
-0.87799	0.14365	-0.87799	2200.3	-0.87799	4000.59
-0.87776	0.11287	-0.87776	2200.27	-0.87776	4000.62
-0.87753	0.19501	-0.87753	2200.06	-0.87753	4000.65
-0.8773	0.27715	-0.8773	2199.85	-0.8773	4000.67
-0.87707	0.39054	-0.87707	2199.79	-0.87707	4000.69
-0.87684	0.50392	-0.87684	2199.73	-0.87684	4000.82
-0.87661	0.50196	-0.87661	2199.76	-0.87662	4000.95
-0.87638	0.50001	-0.87638	2199.79	-0.87639	4001.03
-0.87615	0.40796	-0.87615	2199.61	-0.87616	4000.89
-0.87592	0.3159	-0.87592	2199.44	-0.87593	4000.59
-0.8757	0.22384	-0.8757	2199.45	-0.8757	4000.3
-0.87547	0.13179	-0.87547	2199.45	-0.87547	4000.17
-0.87524	0.06376	-0.87524	2199.48	-0.87524	4000.26
-0.87501	-0.00427	-0.87501	2199.52	-0.87501	4000.44
-0.87478	0.1824	-0.87478	2199.55	-0.87478	4000.62
-0.87455	0.36906	-0.87455	2199.59	-0.87455	4000.66
-0.87432	0.42665	-0.87432	2199.72	-0.87432	4000.71
-0.87409	0.25358	-0.87409	2199.84	-0.87409	4000.76
-0.87386	0.21025	-0.87386	2199.97	-0.87386	4000.59
-0.87363	0.16693	-0.87363	2200.1	-0.87363	4000.43
-0.8734	0.08996	-0.8734	2200.09	-0.8734	4000.39
-0.87317	0.013	-0.87317	2200.08	-0.87317	4000.4
-0.87294	-0.06396	-0.87294	2200.15	-0.87294	4000.4
-0.87271	-0.14093	-0.87271	2200.23	-0.87272	4000.45
-0.87248	-0.0497	-0.87248	2200.32	-0.87249	4000.49
-0.87226	0.04153	-0.87226	2200.42	-0.87226	4000.52
-0.87203	0.01743	-0.87203	2200.34	-0.87203	4000.55
-0.8718	-0.00667	-0.8718	2200.26	-0.8718	4000.58
-0.87157	0.1206	-0.87157	2200.19	-0.87157	4000.4
-0.87134	0.24787	-0.87134	2200.11	-0.87134	4000.1
-0.87111	0.18292	-0.87111	2200.12	-0.87111	4000.01
-0.87088	0.11797	-0.87088	2200.14	-0.87088	4000.13
-0.87065	0.06444	-0.87065	2200.03	-0.87065	4000.25
-0.87042	0.0109	-0.87042	2199.92	-0.87042	4000.17
-0.87019	0.07269	-0.87019	2199.72	-0.87019	4000.1
-0.86996	0.13449	-0.86996	2199.69	-0.86996	4000.21
-0.86973	0.14102	-0.86973	2199.71	-0.86973	4000.32
-0.8695	0.14756	-0.8695	2199.73	-0.8695	4000.44
-0.86927	0.15409	-0.86927	2199.76	-0.86928	4000.55
-0.86904	0.16062	-0.86904	2199.79	-0.86905	4000.54
-0.86881	0.18277	-0.86881	2199.69	-0.86882	4000.53
-0.86859	0.20492	-0.86859	2199.59	-0.86859	4000.41
-0.86836	0.11174	-0.86836	2199.79	-0.86836	4000.28
-0.86813	0.01856	-0.86813	2199.98	-0.86813	4000.24
-0.8679	-0.11307	-0.8679	2200.12	-0.8679	4000.32
-0.86767	-0.2447	-0.86767	2200.25	-0.86767	4000.45
-0.86744	-0.10721	-0.86744	2200.21	-0.86744	4000.38
-0.86721	0.03027	-0.86721	2200.17	-0.86721	4000.17
-0.86698	0.14395	-0.86698	2200.05	-0.86698	3999.97
-0.86675	0.25763	-0.86675	2199.94	-0.86675	3999.77
-0.86652	0.37131	-0.86652	2199.9	-0.86652	3999.57
-0.86629	0.485	-0.86629	2199.86	-0.86629	3999.51
-0.86606	0.50977	-0.86606	2200.03	-0.86606	3999.67
-0.86583	0.53455	-0.86583	2200.02	-0.86583	3999.7
-0.8656	0.444	-0.8656	2199.93	-0.8656	3999.74
-0.86537	0.35344	-0.86537	2199.84	-0.86538	3999.94
-0.86514	0.29473	-0.86514	2199.9	-0.86515	4000.15
-0.86491	0.23601	-0.86491	2199.97	-0.86492	4000.23
-0.86469	0.36951	-0.86469	2200.13	-0.86469	4000.31
-0.86446	0.50302	-0.86446	2200.11	-0.86446	4000.31
-0.86423	0.45631	-0.86423	2200.03	-0.86423	4000.31
-0.864	0.40961	-0.864	2199.95	-0.864	4000.18
-0.86377	0.47824	-0.86377	2199.77	-0.86377	4000.06
-0.86354	0.54687	-0.86354	2199.59	-0.86354	4000.28
-0.86331	0.55182	-0.86331	2199.56	-0.86331	4000.49
-0.86308	0.55678	-0.86308	2199.53	-0.86308	4000.5
-0.86285	0.57615	-0.86285	2199.67	-0.86285	4000.5
-0.86262	0.59552	-0.86262	2199.81	-0.86262	4000.25
-0.86239	0.45631	-0.86239	2199.83	-0.86239	4000
-0.86216	0.54777	-0.86216	2199.86	-0.86216	4000
-0.86193	0.63922	-0.86193	2199.97	-0.86194	4000.21
-0.8617	0.50001	-0.8617	2200.08	-0.86171	4000.41
-0.86147	0.39865	-0.86147	2199.95	-0.86148	4000.4
-0.86125	0.29728	-0.86125	2199.83	-0.86125	4000.4
-0.86102	0.29683	-0.86102	2199.77	-0.86102	4000.39
-0.86079	0.29638	-0.86079	2199.88	-0.86079	4000.41
-0.86056	0.12293	-0.86056	2200.04	-0.86056	4000.43
-0.86033	-0.05052	-0.86033	2200.03	-0.86033	4000.32
-0.8601	-0.08461	-0.8601	2199.93	-0.8601	4000.22
-0.85987	0.11197	-0.85987	2200	-0.85987	4000.25
-0.85964	0.16453	-0.85964	2200.11	-0.85964	4000.28
-0.85941	0.21709	-0.85941	2200.04	-0.85941	4000.3
-0.85918	0.28406	-0.85918	2199.8	-0.85918	4000.33
-0.85895	0.35104	-0.85895	2199.57	-0.85895	4000.28
-0.85872	0.38678	-0.85872	2199.59	-0.85872	4000.23
-0.85849	0.42252	-0.85849	2199.8	-0.85849	4000.18
-0.85826	0.45826	-0.85826	2200	-0.85827	4000.13
-0.85803	0.49401	-0.85803	2200.03	-0.85804	4000.06
-0.8578	0.50091	-0.8578	2199.98	-0.85781	3999.98
-0.85757	0.50782	-0.85757	2199.93	-0.85758	3999.93
-0.85735	0.51473	-0.85735	2199.89	-0.85735	3999.87
-0.85712	0.52164	-0.85712	2199.84	-0.85712	3999.8
-0.85689	0.42282	-0.85689	2199.82	-0.85689	3999.97
-0.85666	0.32401	-0.85666	2199.97	-0.85666	4000.28
-0.85643	0.2252	-0.85643	2200.02	-0.85643	4000.33
-0.8562	0.12638	-0.8562	2200.06	-0.8562	4000.14
-0.85597	0.19036	-0.85597	2200.06	-0.85597	3999.94
-0.85574	0.25433	-0.85574	2199.88	-0.85574	3999.94
-0.85551	0.3183	-0.85551	2199.71	-0.85551	3999.93
-0.85528	0.38228	-0.85528	2199.7	-0.85528	3999.91
-0.85505	0.37897	-0.85505	2199.8	-0.85505	3999.89
-0.85482	0.37567	-0.85482	2199.91	-0.85482	3999.87
-0.85459	0.37237	-0.85459	2200.02	-0.85459	3999.84
-0.85436	0.36906	-0.85436	2200.13	-0.85437	4000.05
-0.85413	0.37417	-0.85413	2200.15	-0.85414	4000.25
-0.85391	0.37927	-0.85391	2200.16	-0.85391	4000.38
-0.85368	0.38438	-0.85368	2200.18	-0.85368	4000.26
-0.85345	0.38949	-0.85345	2200.2	-0.85345	4000.14
-0.85322	0.50031	-0.85322	2200.2	-0.85322	4000.02
-0.85299	0.61114	-0.85299	2200.2	-0.85299	4000.12
-0.85276	0.72197	-0.85276	2200.2	-0.85276	4000.21
-0.85253	0.8328	-0.85253	2200.19	-0.85253	4000.06
-0.8523	0.70845	-0.8523	2200.01	-0.8523	4000.16
-0.85207	0.58411	-0.85207	2199.83	-0.85207	4000.38
-0.85184	0.45977	-0.85184	2199.84	-0.85184	4000.36
-0.85161	0.33542	-0.85161	2200.03	-0.85161	4000.34
-0.85138	0.45136	-0.85138	2200.34	-0.85138	4000.31
-0.85115	0.56729	-0.85115	2200.65	-0.85115	4000.28
-0.85092	0.68322	-0.85092	2200.68	-0.85093	4000.24
-0.85069	0.79916	-0.85069	2200.71	-0.8507	4000.06
-0.85046	0.6634	-0.85046	2200.54	-0.85047	3999.88
-0.85023	0.52764	-0.85023	2200.38	-0.85024	3999.76
-0.85001	0.39189	-0.85001	2200.29	-0.85001	3999.9
-0.84978	0.25613	-0.84978	2200.38	-0.84978	4000
-0.84955	0.40871	-0.84955	2200.39	-0.84955	4000.11
-0.84932	0.56128	-0.84932	2200.41	-0.84932	4000.22
-0.84909	0.44475	-0.84909	2200.43	-0.84909	4000.34
-0.84886	0.32821	-0.84886	2200.46	-0.84886	4000.48
-0.84863	0.19336	-0.84863	2200.32	-0.84863	4000.61
-0.8484	0.0585	-0.8484	2200.17	-0.8484	4000.54
-0.84817	-0.01388	-0.84817	2200.12	-0.84817	4000.46
-0.84794	0.1444	-0.84794	2200.07	-0.84794	4000.34
-0.84771	0.24021	-0.84771	2200.02	-0.84771	4000.21
-0.84748	0.33602	-0.84748	2199.97	-0.84749	4000.09
-0.84725	0.24442	-0.84725	2200.2	-0.84725	3999.96
-0.84702	-0.07785	-0.84702	2200.43	-0.84703	4000.02
-0.84679	-0.31663	-0.84679	2200.38	-0.8468	4000.08
-0.84657	-0.32474	-0.84657	2200.14	-0.84657	4000.14
-0.84634	-0.28479	-0.84634	2200	-0.84634	4000.2
-0.84611	-0.24485	-0.84611	2200.03	-0.84611	4000.25
-0.84588	-0.07515	-0.84588	2199.98	-0.84588	4000.3
-0.84565	0.09454	-0.84565	2199.94	-0.84565	4000.35
-0.84542	0.27866	-0.84542	2200.07	-0.84542	4000.39
-0.84519	0.2321	-0.84519	2200.2	-0.84519	4000.34
-0.84496	0.12923	-0.84496	2200.28	-0.84496	4000.3
-0.84473	0.02637	-0.84473	2200.18	-0.84473	4000.25
-0.8445	0.1013	-0.8445	2200.1	-0.8445	4000.2
-0.84427	0.17624	-0.84427	2200.01	-0.84427	4000.24
-0.84404	-0.00112	-0.84404	2199.91	-0.84404	4000.28
-0.84381	-0.17847	-0.84381	2199.8	-0.84381	4000.31
-0.84358	-0.1636	-0.84358	2199.7	-0.84359	4000.35
-0.84335	-0.14874	-0.84335	2199.6	-0.84336	4000.31
-0.84313	-0.04376	-0.84313	2199.61	-0.84313	4000.28
-0.84289	0.06121	-0.84289	2199.61	-0.8429	4000.24
-0.84267	0.16618	-0.84267	2199.62	-0.84267	4000.2
-0.84244	0.27115	-0.84244	2199.63	-0.84244	4000.31
-0.84221	0.14786	-0.84221	2199.76	-0.84221	4000.41
-0.84198	0.02456	-0.84198	2199.89	-0.84198	4000.51
-0.84175	-0.09873	-0.84175	2199.94	-0.84175	4000.62
-0.84152	-0.22202	-0.84152	2199.99	-0.84152	4000.65
-0.84129	-0.21346	-0.84129	2200.16	-0.84129	4000.68
-0.84106	-0.2049	-0.84106	2200.33	-0.84106	4000.71
-0.84083	-0.19634	-0.84083	2200.3	-0.84083	4000.74
-0.8406	-0.18778	-0.8406	2200.1	-0.8406	4000.67
-0.84037	-0.11194	-0.84037	2200	-0.84037	4000.61
-0.84014	-0.03611	-0.84014	2199.9	-0.84015	4000.54
-0.83991	-0.15249	-0.83991	2199.88	-0.83991	4000.47
-0.83968	-0.26887	-0.83968	2199.85	-0.83969	4000.39
-0.83945	-0.36844	-0.83945	2199.88	-0.83946	4000.31
-0.83923	-0.468	-0.83923	2199.91	-0.83923	4000.24
-0.839	-0.45224	-0.839	2199.93	-0.839	4000.16
-0.83877	-0.43647	-0.83877	2199.95	-0.83877	4000.18
-0.83854	-0.37264	-0.83854	2200.09	-0.83854	4000.2
-0.83831	-0.30882	-0.83831	2200.06	-0.83831	4000.1
-0.83808	-0.245	-0.83808	2199.84	-0.83808	3999.99
-0.83785	-0.18117	-0.83785	2199.61	-0.83785	3999.92
-0.83762	-0.05075	-0.83762	2199.8	-0.83762	3999.86
-0.83739	0.07968	-0.83739	2199.99	-0.83739	3999.92
-0.83716	0.33985	-0.83716	2199.99	-0.83716	3999.98
-0.83693	0.36936	-0.83693	2199.81	-0.83693	4000.01
-0.8367	0.21146	-0.8367	2199.82	-0.8367	4000.04
-0.83647	0.05355	-0.83647	2199.82	-0.83647	4000.2
-0.83624	0.07345	-0.83624	2199.82	-0.83625	4000.36
-0.83601	0.09334	-0.83601	2199.82	-0.83602	4000.4
-0.83579	0.01473	-0.83579	2199.63	-0.83579	4000.45
-0.83556	-0.06389	-0.83556	2199.45	-0.83556	4000.49
-0.83533	0.04972	-0.83533	2199.25	-0.83533	4000.53
-0.8351	0.16332	-0.8351	2199.24	-0.8351	4000.53
-0.83487	0.15919	-0.83487	2199.38	-0.83487	4000.52
-0.83464	0.15507	-0.83464	2199.53	-0.83464	4000.51
-0.83441	0.13652	-0.83441	2199.52	-0.83441	4000.51
-0.83418	0.34864	-0.83418	2199.51	-0.83418	4000.41
-0.83395	0.34541	-0.83395	2199.62	-0.83395	4000.31
-0.83372	0.34218	-0.83372	2199.92	-0.83372	4000.33
-0.83349	0.35337	-0.83349	2200.21	-0.83349	4000.36
-0.83326	0.36456	-0.83326	2200.33	-0.83326	4000.35
-0.83303	0.46705	-0.83303	2200.36	-0.83303	4000.33
-0.8328	0.56954	-0.8328	2200.4	-0.83281	4000.45
-0.83257	0.65762	-0.83257	2200.31	-0.83257	4000.56
-0.83234	0.7457	-0.83234	2200.4	-0.83235	4000.77
-0.83212	0.84098	-0.83212	2200.5	-0.83212	4000.97
-0.83188	0.7056	-0.83188	2200.42	-0.83189	4000.95
-0.83166	0.35397	-0.83166	2200.28	-0.83166	4000.68
-0.83143	0.00234	-0.83143	2200.14	-0.83143	4000.48
-0.8312	-0.22195	-0.8312	2200.17	-0.8312	4000.53
-0.83097	-0.44623	-0.83097	2200.21	-0.83097	4000.54
-0.83074	-0.4014	-0.83074	2200.07	-0.83074	4000.56
-0.83051	-0.35657	-0.83051	2199.93	-0.83051	4000.55
-0.83028	-0.38976	-0.83028	2200.01	-0.83028	4000.55
-0.83005	-0.42295	-0.83005	2200.1	-0.83005	4000.55
-0.82982	-0.57147	-0.82982	2200.01	-0.82982	4000.54
-0.82959	-0.71999	-0.82959	2199.91	-0.82959	4000.47
-0.82936	-0.60421	-0.82936	2199.87	-0.82936	4000.39
-0.82913	-0.48843	-0.82913	2199.82	-0.82913	4000.44
-0.8289	-0.37264	-0.8289	2199.77	-0.82891	4000.49
-0.82867	-0.25686	-0.82867	2199.72	-0.82868	4000.57
-0.82844	-0.075	-0.82844	2199.79	-0.82845	4000.64
-0.82822	0.10686	-0.82822	2199.87	-0.82822	4000.64
-0.82799	0.28872	-0.82799	2199.93	-0.82799	4000.4
-0.82776	0.47058	-0.82776	2200.17	-0.82776	4000.35
-0.82753	0.41216	-0.82753	2200.31	-0.82753	4000.3
-0.8273	0.35374	-0.8273	2200.45	-0.8273	4000.11
-0.82707	0.29533	-0.82707	2200.52	-0.82707	3999.92
-0.82684	0.23691	-0.82684	2200.41	-0.82684	3999.98
-0.82661	0.1845	-0.82661	2200.34	-0.82661	4000.05
-0.82638	0.13209	-0.82638	2200.27	-0.82638	4000.11
-0.82615	0.07968	-0.82615	2200.37	-0.82615	4000.18
-0.82592	0.02727	-0.82592	2200.46	-0.82592	4000.2
-0.82569	0.0998	-0.82569	2200.48	-0.82569	4000.21
-0.82546	0.17233	-0.82546	2200.51	-0.82547	4000.23
-0.82523	0.24487	-0.82523	2200.52	-0.82524	4000.25
-0.825	0.3174	-0.825	2200.53	-0.82501	4000.24
-0.82478	0.26499	-0.82478	2200.42	-0.82478	4000.22
-0.82454	0.21258	-0.82454	2200.14	-0.82455	4000.24
-0.82432	0.17459	-0.82432	2199.86	-0.82432	4000.39
-0.82409	0.13659	-0.82409	2199.76	-0.82409	4000.48
-0.82386	0.07457	-0.82386	2199.76	-0.82386	4000.27
-0.82363	0.24322	-0.82363	2199.76	-0.82363	4000.17
-0.8234	0.28211	-0.8234	2199.87	-0.8234	4000.19
-0.82317	0.32101	-0.82317	2199.97	-0.82317	4000.13
-0.82294	0.26191	-0.82294	2199.96	-0.82294	4000.06
-0.82271	0.20282	-0.82271	2199.95	-0.82271	4000.02
-0.82248	0.14373	-0.82248	2200.12	-0.82248	3999.97
-0.82225	0.08463	-0.82225	2200.29	-0.82225	3999.99
-0.82202	0.0736	-0.82202	2200.29	-0.82202	4000.22
-0.82179	0.06256	-0.82179	2200.29	-0.8218	4000.28
-0.82156	0.05152	-0.82156	2200.29	-0.82156	4000.22
-0.82133	0.04048	-0.82133	2200.29	-0.82134	4000.23
-0.8211	0.01983	-0.8211	2200.26	-0.82111	4000.24
-0.82088	-0.000815102	-0.82088	2200.22	-0.82088	4000.36
-0.82065	-0.02146	-0.82065	2200.17	-0.82065	4000.49
-0.82042	-0.04211	-0.82042	2200.29	-0.82042	4000.54
-0.82019	-0.03393	-0.82019	2200.25	-0.82019	4000.59
-0.81996	-0.02574	-0.81996	2200.03	-0.81996	4000.51
-0.81973	-0.01756	-0.81973	2200.21	-0.81973	4000.43
-0.8195	-0.00937	-0.8195	2200.39	-0.8195	4000.28
-0.81927	-0.02282	-0.81927	2200.53	-0.81927	4000.13
-0.81904	-0.03626	-0.81904	2200.49	-0.81904	3999.99
-0.81881	-0.0497	-0.81881	2200.38	-0.81881	3999.84
-0.81858	-0.06314	-0.81858	2200.27	-0.81858	3999.86
-0.81835	-0.03573	-0.81835	2200.16	-0.81835	3999.89
-0.81812	-0.00832	-0.81812	2200.05	-0.81812	4000.03
-0.81789	-0.17314	-0.81789	2200.01	-0.8179	4000.16
-0.81766	-0.33795	-0.81766	2200.14	-0.81767	4000.16
-0.81744	-0.11833	-0.81744	2200.35	-0.81744	3999.94
-0.8172	0.1013	-0.8172	2200.39	-0.81721	3999.84
-0.81698	0.32093	-0.81698	2200.24	-0.81698	3999.96
-0.81675	0.54056	-0.81675	2200.1	-0.81675	4000.05
-0.81652	0.56556	-0.81652	2200.11	-0.81652	4000.13
-0.81629	0.59057	-0.81629	2200.13	-0.81629	4000.23
-0.81606	0.61557	-0.81606	2200.15	-0.81606	4000.33
-0.81583	0.64057	-0.81583	2200.17	-0.81583	4000.32
-0.8156	0.61579	-0.8156	2200.12	-0.8156	4000.31
-0.81537	0.59102	-0.81537	2200.06	-0.81537	4000.3
-0.81514	0.56624	-0.81514	2200.03	-0.81514	4000.29
-0.81491	0.54146	-0.81491	2199.99	-0.81491	4000.34
-0.81468	0.46863	-0.81468	2199.85	-0.81468	4000.38
-0.81445	0.39579	-0.81445	2199.99	-0.81446	4000.42
-0.81422	0.32296	-0.81422	2200.23	-0.81422	4000.46
-0.81399	0.25012	-0.81399	2200.48	-0.814	4000.39
-0.81376	0.29743	-0.81376	2200.44	-0.81377	4000.32
-0.81354	0.34473	-0.81354	2200.41	-0.81354	4000.24
-0.81331	0.52179	-0.81331	2200.38	-0.81331	4000.17
-0.81308	0.46818	-0.81308	2200.35	-0.81308	4000.21
-0.81285	0.39294	-0.81285	2200.32	-0.81285	4000.24
-0.81262	0.3177	-0.81262	2200.29	-0.81262	4000.28
-0.81239	0.22805	-0.81239	2200.17	-0.81239	4000.31
-0.81216	0.13839	-0.81216	2200.05	-0.81216	4000.28
-0.81193	0.12068	-0.81193	2200.1	-0.81193	4000.25
-0.8117	0.10295	-0.8117	2200.16	-0.8117	4000.22
-0.81147	-0.0301	-0.81147	2200.21	-0.81147	4000.19
-0.81124	-0.16315	-0.81124	2200.26	-0.81124	4000.09
-0.81101	-0.15685	-0.81101	2200.14	-0.81101	3999.99
-0.81078	-0.15054	-0.81078	2200.02	-0.81078	4000.02
-0.81055	0.04799	-0.81055	2199.91	-0.81056	4000.05
-0.81032	0.24652	-0.81032	2199.79	-0.81033	4000.02
-0.8101	0.21138	-0.8101	2199.71	-0.8101	3999.99
-0.80986	0.17624	-0.80986	2199.64	-0.80987	4000.09
-0.80964	0.1411	-0.80964	2199.65	-0.80964	4000.19
-0.80941	0.10596	-0.80941	2199.66	-0.80941	4000.36
-0.80918	0.08283	-0.80918	2199.69	-0.80918	4000.54
-0.80895	0.0597	-0.80895	2199.72	-0.80895	4000.57
-0.80872	0.03658	-0.80872	2199.75	-0.80872	4000.61
-0.80849	0.01345	-0.80849	2199.78	-0.80849	4000.53
-0.80826	0.05655	-0.80826	2199.87	-0.80826	4000.24
-0.80803	0.09965	-0.80803	2199.96	-0.80803	3999.95
-0.8078	0.2725	-0.8078	2200.04	-0.8078	3999.87
-0.80757	0.21468	-0.80757	2200.13	-0.80757	3999.96
-0.80734	0.02952	-0.80734	2200.1	-0.80734	4000.04
-0.80711	-0.15564	-0.80711	2200.06	-0.80712	4000.14
-0.80688	-0.10053	-0.80688	2200.03	-0.80688	4000.24
-0.80665	-0.04542	-0.80665	2199.99	-0.80666	4000.13
-0.80642	0.01871	-0.80642	2199.92	-0.80643	4000.02
-0.80619	-0.14783	-0.80619	2199.85	-0.8062	4000.04
-0.80597	-0.31438	-0.80597	2199.77	-0.80597	4000.06
-0.80574	-0.25025	-0.80574	2199.7	-0.80574	4000.15
-0.80551	-0.03475	-0.80551	2199.97	-0.80551	4000.25
-0.80528	0.18074	-0.80528	2200.23	-0.80528	4000.34
-0.80505	0.41066	-0.80505	2200.23	-0.80505	4000.44
-0.80482	0.64057	-0.80482	2200.23	-0.80482	4000.45
-0.80459	0.60363	-0.80459	2200.15	-0.80459	4000.46
-0.80436	0.56669	-0.80436	2200.07	-0.80436	4000.27
-0.80413	0.51533	-0.80413	2200.07	-0.80413	4000.07
-0.8039	0.46397	-0.8039	2200.08	-0.8039	3999.98
-0.80367	0.47508	-0.80367	2200.1	-0.80367	3999.88
-0.80344	0.25553	-0.80344	2200.13	-0.80344	4000
-0.80321	0.18014	-0.80321	2200.12	-0.80322	4000.12
-0.80298	0.10476	-0.80298	2199.94	-0.80299	4000.1
-0.80276	0.02937	-0.80276	2199.75	-0.80276	4000.09
-0.80253	0.18465	-0.80253	2199.86	-0.80253	4000.07
-0.8023	0.33993	-0.8023	2200.1	-0.8023	4000.06
-0.80207	0.26454	-0.80207	2200.16	-0.80207	4000.07
-0.80184	0.16993	-0.80184	2200.14	-0.80184	4000.08
-0.80161	0.07532	-0.80161	2200.13	-0.80161	4000.09
-0.80138	-0.0337	-0.80138	2200.1	-0.80138	4000.1
-0.80115	-0.14273	-0.80115	2200.08	-0.80115	3999.94
-0.80092	-0.13379	-0.80092	2200.01	-0.80092	3999.77
-0.80069	-0.12486	-0.80069	2199.94	-0.80069	3999.9
-0.80046	-0.11592	-0.80046	2199.87	-0.80046	4000.02
-0.80023	-0.10699	-0.80023	2199.8	-0.80023	4000.07
-0.8	-0.04519	-0.8	2199.83	-0.8	4000.12
-0.79977	0.01661	-0.79977	2199.86	-0.79978	3999.95
-0.79954	0.22257	-0.79954	2199.97	-0.79955	3999.79
-0.79931	0.19786	-0.79931	2200.09	-0.79932	3999.84
-0.79909	0.05723	-0.79909	2200.16	-0.79909	3999.89
-0.79885	0.14726	-0.79885	2200.22	-0.79886	4000.07
-0.79863	0.09312	-0.79863	2200.2	-0.79863	4000.24
-0.7984	0.03898	-0.7984	2200.18	-0.7984	4000.42
-0.79817	0.02569	-0.79817	2200	-0.79817	4000.6
-0.79794	0.0124	-0.79794	2199.82	-0.79794	4000.66
-0.79771	-0.000890189	-0.79771	2199.79	-0.79771	4000.71
-0.79748	-0.01418	-0.79748	2199.76	-0.79748	4000.71
-0.79725	0.2044	-0.79725	2199.84	-0.79725	4000.7
-0.79702	0.42297	-0.79702	2199.92	-0.79702	4000.7
-0.79679	0.30997	-0.79679	2199.91	-0.79679	4000.69
-0.79656	0.19696	-0.79656	2199.9	-0.79656	4000.58
-0.79633	0.14883	-0.79633	2199.77	-0.79633	4000.47
-0.7961	0.33137	-0.7961	2199.63	-0.7961	4000.35
-0.79587	0.38415	-0.79587	2199.59	-0.79588	4000.24
-0.79564	0.43694	-0.79564	2199.54	-0.79565	4000.1
-0.79541	0.42185	-0.79541	2199.7	-0.79542	3999.96
-0.79519	0.40675	-0.79519	2199.86	-0.79519	3999.95
-0.79496	0.39166	-0.79496	2199.87	-0.79496	3999.93
-0.79473	0.37657	-0.79473	2199.89	-0.79473	4000.21
-0.7945	0.4672	-0.7945	2199.85	-0.7945	4000.48
-0.79427	0.55783	-0.79427	2199.82	-0.79427	4000.63
-0.79404	0.64846	-0.79404	2199.93	-0.79404	4000.77
-0.79381	0.73909	-0.79381	2200.04	-0.79381	4000.83
-0.79358	0.57247	-0.79358	2199.96	-0.79358	4000.89
-0.79335	0.40585	-0.79335	2199.87	-0.79335	4000.76
-0.79312	0.23924	-0.79312	2199.78	-0.79312	4000.63
-0.79289	0.07262	-0.79289	2199.69	-0.79289	4000.49
-0.79266	0.11264	-0.79266	2199.69	-0.79266	4000.64
-0.79243	0.15266	-0.79243	2199.69	-0.79244	4000.74
-0.7922	0.30802	-0.7922	2199.7	-0.79221	4000.63
-0.79197	0.46337	-0.79197	2199.7	-0.79198	4000.56
-0.79175	0.48297	-0.79175	2199.77	-0.79175	4000.49
-0.79152	0.50257	-0.79152	2199.85	-0.79152	4000.54
-0.79129	0.40683	-0.79129	2199.92	-0.79129	4000.58
-0.79106	0.31109	-0.79106	2199.99	-0.79106	4000.53
-0.79083	0.32108	-0.79083	2199.99	-0.79083	4000.49
-0.7906	0.33107	-0.7906	2199.99	-0.7906	4000.25
-0.79037	0.14883	-0.79037	2199.9	-0.79037	4000.01
-0.79014	-0.0334	-0.79014	2199.81	-0.79014	3999.88
-0.78991	-0.23186	-0.78991	2199.98	-0.78991	3999.96
-0.78968	-0.43031	-0.78968	2200.16	-0.78968	4000.05
-0.78945	-0.56629	-0.78945	2200.25	-0.78945	4000.14
-0.78922	-0.47161	-0.78922	2200.05	-0.78922	4000.33
-0.78899	-0.17509	-0.78899	2199.76	-0.78899	4000.51
-0.78876	0.12143	-0.78876	2199.76	-0.78877	4000.68
-0.78853	0.41794	-0.78853	2200.08	-0.78854	4000.85
-0.7883	0.71446	-0.7883	2200.4	-0.78831	4000.91
-0.78807	0.64335	-0.78807	2200.48	-0.78808	4000.84
-0.78785	0.34158	-0.78785	2200.57	-0.78785	4000.77
-0.78762	0.03981	-0.78762	2200.33	-0.78762	4000.49
-0.78739	-0.0313	-0.78739	2200.09	-0.78739	4000.22
-0.78716	0.13306	-0.78716	2199.99	-0.78716	4000.25
-0.78693	0.29743	-0.78693	2199.89	-0.78693	4000.48
-0.7867	0.60596	-0.7867	2199.79	-0.7867	4000.71
-0.78647	0.68382	-0.78647	2199.69	-0.78647	4000.67
-0.78624	0.55152	-0.78624	2199.64	-0.78624	4000.63
-0.78601	0.41922	-0.78601	2199.6	-0.78601	4000.59
-0.78578	0.2725	-0.78578	2199.64	-0.78578	4000.56
-0.78555	0.12578	-0.78555	2199.68	-0.78555	4000.45
-0.78532	0.10401	-0.78532	2199.72	-0.78532	4000.34
-0.78509	0.08223	-0.78509	2199.77	-0.78509	4000.45
-0.78486	0.06046	-0.78486	2199.72	-0.78487	4000.55
-0.78463	0.03868	-0.78463	2199.67	-0.78464	4000.61
-0.78441	0.00129	-0.78441	2199.6	-0.78441	4000.67
-0.78418	-0.03611	-0.78418	2199.35	-0.78418	4000.73
-0.78395	-0.0735	-0.78395	2199.24	-0.78395	4000.79
-0.78372	-0.11089	-0.78372	2199.3	-0.78372	4000.7
-0.78349	-0.06179	-0.78349	2199.53	-0.78349	4000.61
-0.78326	-0.01268	-0.78326	2199.58	-0.78326	4000.52
-0.78303	0.03643	-0.78303	2199.54	-0.78303	4000.44
-0.7828	0.08553	-0.7828	2199.5	-0.7828	4000.45
-0.78257	0.13194	-0.78257	2199.45	-0.78257	4000.6
-0.78234	0.17834	-0.78234	2199.4	-0.78234	4000.63
-0.78211	0.22475	-0.78211	2199.66	-0.78211	4000.38
-0.78188	0.27115	-0.78188	2199.73	-0.78188	4000.09
-0.78165	0.38483	-0.78165	2199.61	-0.78165	4000.01
-0.78142	0.49851	-0.78142	2199.48	-0.78143	4000.02
-0.78119	0.61219	-0.78119	2199.43	-0.7812	4000.16
-0.78096	0.72587	-0.78096	2199.55	-0.78097	4000.28
-0.78073	0.57825	-0.78073	2199.72	-0.78074	4000.39
-0.78051	0.43063	-0.78051	2199.59	-0.78051	4000.39
-0.78028	0.28301	-0.78028	2199.45	-0.78028	4000.39
-0.78005	0.13539	-0.78005	2199.49	-0.78005	4000.32
-0.77982	-0.01223	-0.77982	2199.57	-0.77982	4000.24
-0.77959	-0.15985	-0.77959	2199.65	-0.77959	4000.24
-0.77936	-0.30747	-0.77936	2199.84	-0.77936	4000.45
-0.77913	-0.45509	-0.77913	2199.86	-0.77913	4000.64
-0.7789	-0.33165	-0.7789	2199.85	-0.7789	4000.62
-0.77867	-0.2082	-0.77867	2199.85	-0.77867	4000.52
-0.77844	-0.08476	-0.77844	2200.04	-0.77844	4000.43
-0.77821	0.03868	-0.77821	2200.23	-0.77821	4000.5
-0.77798	0.07562	-0.77798	2200.26	-0.77798	4000.56
-0.77775	0.11257	-0.77775	2200.28	-0.77775	4000.43
-0.77752	0.14951	-0.77752	2200.3	-0.77753	4000.3
-0.77729	0.18645	-0.77729	2200.33	-0.7773	4000.16
-0.77707	0.22279	-0.77707	2200.36	-0.77707	4000.14
-0.77684	0.25913	-0.77684	2200.4	-0.77684	4000.27
-0.77661	0.29548	-0.77661	2200.44	-0.77661	4000.52
-0.77638	0.33182	-0.77638	2200.47	-0.77638	4000.64
-0.77615	0.30809	-0.77615	2200.4	-0.77615	4000.63
-0.77592	0.28436	-0.77592	2200.33	-0.77592	4000.4
-0.77569	0.43844	-0.77569	2200.34	-0.77569	4000.05
-0.77546	0.59252	-0.77546	2200.35	-0.77546	3999.88
-0.77523	0.59342	-0.77523	2200.38	-0.77523	3999.91
-0.775	0.36366	-0.775	2200.4	-0.775	3999.82
-0.77477	0.13389	-0.77477	2200.52	-0.77477	3999.73
-0.77454	0.13479	-0.77454	2200.63	-0.77454	3999.7
-0.77431	0.37357	-0.77431	2200.58	-0.77431	3999.66
-0.77408	0.61234	-0.77408	2200.54	-0.77409	3999.63
-0.77385	0.64928	-0.77385	2200.59	-0.77386	3999.6
-0.77362	0.45556	-0.77362	2200.47	-0.77363	3999.59
-0.7734	0.36395	-0.7734	2200.27	-0.7734	3999.58
-0.77317	0.27235	-0.77317	2200.06	-0.77317	3999.65
-0.77294	0.28166	-0.77294	2199.94	-0.77294	3999.93
-0.77271	0.29097	-0.77271	2199.81	-0.77271	4000.29
-0.77248	0.14651	-0.77248	2199.76	-0.77248	4000.44
-0.77225	0.00204	-0.77225	2199.7	-0.77225	4000.27
-0.77202	-0.14243	-0.77202	2199.8	-0.77202	4000.1
-0.77179	-0.2869	-0.77179	2200.08	-0.77179	4000.03
-0.77156	-0.26797	-0.77156	2200.31	-0.77156	4000.17
-0.77133	-0.24905	-0.77133	2200.36	-0.77133	4000.27
-0.7711	-0.23013	-0.7711	2200.32	-0.7711	4000.25
-0.77087	-0.21121	-0.77087	2200.28	-0.77087	4000.17
-0.77064	-0.08656	-0.77064	2200.26	-0.77064	4000.21
-0.77041	0.03808	-0.77041	2200.23	-0.77041	4000.26
-0.77018	0.04739	-0.77018	2200.19	-0.77019	4000.18
-0.76995	0.0567	-0.76995	2200.32	-0.76996	4000.18
-0.76972	0.26544	-0.76972	2200.53	-0.76973	4000.39
-0.7695	0.47418	-0.7695	2200.57	-0.7695	4000.54
-0.76927	0.56759	-0.76927	2200.52	-0.76927	4000.56
-0.76904	0.661	-0.76904	2200.48	-0.76904	4000.53
-0.76881	0.59582	-0.76881	2200.36	-0.76881	4000.5
-0.76858	0.53065	-0.76858	2200.41	-0.76858	4000.27
-0.76835	0.47989	-0.76835	2200.46	-0.76835	4000.04
-0.76812	0.19847	-0.76812	2200.5	-0.76812	3999.84
-0.76789	-0.08566	-0.76789	2200.34	-0.76789	3999.9
-0.76766	-0.36979	-0.76766	2200.18	-0.76766	4000.01
-0.76743	-0.47611	-0.76743	2199.83	-0.76743	3999.99
-0.7672	-0.58244	-0.7672	2199.49	-0.7672	4000.01
-0.76697	-0.34036	-0.76697	2199.24	-0.76697	4000.04
-0.76674	-0.09828	-0.76674	2199.29	-0.76675	4000.05
-0.76651	0.1438	-0.76651	2199.54	-0.76652	4000.07
-0.76628	0.15521	-0.76628	2199.61	-0.76629	3999.98
-0.76606	0.17504	-0.76606	2199.57	-0.76606	3999.89
-0.76583	-0.03581	-0.76583	2199.54	-0.76583	3999.8
-0.7656	-0.13131	-0.7656	2199.48	-0.7656	3999.71
-0.76537	-0.22683	-0.76537	2199.6	-0.76537	3999.9
-0.76514	-0.18057	-0.76514	2199.88	-0.76514	4000.1
-0.76491	-0.13432	-0.76491	2200.17	-0.76491	4000.28
-0.76468	-0.08807	-0.76468	2200.26	-0.76468	4000.47
-0.76445	-0.04181	-0.76445	2200.35	-0.76445	4000.66
-0.76422	0.054	-0.76422	2200.27	-0.76422	4000.73
-0.76399	0.14981	-0.76399	2200.18	-0.76399	4000.59
-0.76376	0.24562	-0.76376	2200.1	-0.76376	4000.32
-0.76353	0.34143	-0.76353	2200.01	-0.76353	4000.09
-0.7633	0.23541	-0.7633	2199.93	-0.76331	4000.28
-0.76307	0.12939	-0.76307	2199.85	-0.76308	4000.51
-0.76284	0.02336	-0.76284	2199.85	-0.76285	4000.61
-0.76262	-0.08266	-0.76262	2199.86	-0.76262	4000.46
-0.76238	-0.09738	-0.76238	2199.81	-0.76239	4000.31
-0.76216	-0.11209	-0.76216	2199.76	-0.76216	4000.03
-0.76193	-0.12681	-0.76193	2199.7	-0.76193	3999.75
-0.7617	-0.14153	-0.7617	2199.65	-0.7617	3999.74
-0.76147	-0.2043	-0.76147	2199.86	-0.76147	3999.86
-0.76124	-0.26707	-0.76124	2200.06	-0.76124	3999.99
-0.76101	-0.32984	-0.76101	2200.17	-0.76101	4000
-0.76078	-0.39262	-0.76078	2200.29	-0.76078	4000.09
-0.76055	-0.24545	-0.76055	2200.36	-0.76055	4000.31
-0.76032	-0.09828	-0.76032	2200.44	-0.76032	4000.6
-0.76009	0.17864	-0.76009	2200.31	-0.76009	4000.64
-0.75986	0.2249	-0.75986	2200.18	-0.75986	4000.57
-0.75963	0.00684	-0.75963	2200.33	-0.75963	4000.63
-0.7594	-0.21121	-0.7594	2200.49	-0.75941	4000.72
-0.75917	-0.25145	-0.75917	2200.54	-0.75918	4000.94
-0.75894	-0.2917	-0.75894	2200.41	-0.75895	4001.06
-0.75872	-0.28389	-0.75872	2200.34	-0.75872	4000.93
-0.75849	-0.27608	-0.75849	2200.26	-0.75849	4000.8
-0.75826	-0.07605	-0.75826	2200.26	-0.75826	4000.92
-0.75803	0.12398	-0.75803	2200.27	-0.75803	4000.98
-0.7578	0.07172	-0.7578	2200.2	-0.7578	4000.91
-0.75757	0.01946	-0.75757	2200.14	-0.75757	4000.77
-0.75734	-0.0328	-0.75734	2199.99	-0.75734	4000.89
-0.75711	-0.08506	-0.75711	2199.84	-0.75711	4000.85
-0.75688	-0.08221	-0.75688	2199.85	-0.75688	4000.56
-0.75665	-0.07936	-0.75665	2199.86	-0.75665	4000.3
-0.75642	0.03883	-0.75642	2199.87	-0.75642	4000.29
-0.75619	0.15702	-0.75619	2199.88	-0.75619	4000.28
-0.75596	0.25838	-0.75596	2199.95	-0.75597	4000.39
-0.75573	0.35975	-0.75573	2200.01	-0.75574	4000.45
-0.7555	0.2689	-0.7555	2200.17	-0.75551	4000.51
-0.75528	0.17804	-0.75528	2200.32	-0.75528	4000.45
-0.75504	0.12683	-0.75504	2200.43	-0.75505	4000.39
-0.75482	0.07562	-0.75482	2200.55	-0.75482	4000.22
-0.75459	0.13975	-0.75459	2200.45	-0.75459	4000.05
-0.75436	0.20387	-0.75436	2200.36	-0.75436	3999.94
-0.75413	0.07097	-0.75413	2200.09	-0.75413	4000.08
-0.7539	-0.06194	-0.7539	2199.81	-0.7539	4000.23
-0.75367	-0.07951	-0.75367	2199.8	-0.75367	4000.14
-0.75344	-0.09708	-0.75344	2199.79	-0.75344	4000.07
-0.75321	0.000236109	-0.75321	2199.89	-0.75321	4000.24
-0.75298	0.09755	-0.75298	2199.99	-0.75298	4000.41
-0.75275	0.07953	-0.75275	2200.09	-0.75275	4000.32
-0.75252	0.06151	-0.75252	2200.19	-0.75252	4000.23
-0.75229	0.18285	-0.75229	2200.18	-0.7523	4000.14
-0.75206	0.30419	-0.75206	2200.16	-0.75206	4000.03
-0.75183	0.23331	-0.75183	2200	-0.75184	3999.92
-0.7516	0.16242	-0.7516	2199.84	-0.75161	4000.06
-0.75138	0.17684	-0.75138	2199.72	-0.75138	4000.2
-0.75115	0.19126	-0.75115	2199.6	-0.75115	4000.22
-0.75092	0.24892	-0.75092	2199.74	-0.75092	4000.23
-0.75069	0.42192	-0.75069	2199.88	-0.75069	4000.21
-0.75046	0.43874	-0.75046	2199.97	-0.75046	4000.19
-0.75023	0.34023	-0.75023	2200.06	-0.75023	4000.17
-0.75	0.29217	-0.75	2200.01	-0.75	4000.15
-0.74977	0.47478	-0.74977	2199.95	-0.74977	4000.19
-0.74954	0.44017	-0.74954	2199.98	-0.74954	4000.22
-0.74931	0.29022	-0.74931	2200.01	-0.74931	4000.14
-0.74908	0.1619	-0.74908	2200.12	-0.74908	4000.06
-0.74885	0.14891	-0.74885	2200.23	-0.74885	4000.14
-0.74862	0.17436	-0.74862	2200.28	-0.74862	4000.35
-0.74839	0.31515	-0.74839	2200.33	-0.7484	4000.51
-0.74816	0.52802	-0.74816	2200.17	-0.74817	4000.42
-0.74794	0.51022	-0.74794	2200.01	-0.74794	4000.15
-0.7477	0.36448	-0.7477	2199.97	-0.74771	4000
-0.74748	0.21874	-0.74748	2199.93	-0.74748	3999.98
-0.74725	0.000911888	-0.74725	2199.89	-0.74725	3999.96
-0.74702	-0.10158	-0.74702	2199.85	-0.74702	4000.15
-0.74679	0.1179	-0.74679	2199.85	-0.74679	4000.33
-0.74656	0.45271	-0.74656	2199.86	-0.74656	4000.29
-0.74633	0.52081	-0.74633	2199.86	-0.74633	4000
-0.7461	0.35825	-0.7461	2199.87	-0.7461	3999.83
-0.74587	0.23383	-0.74587	2199.97	-0.74587	3999.92
-0.74564	0.22475	-0.74564	2200.07	-0.74564	3999.97
-0.74541	0.31417	-0.74541	2200.03	-0.74541	4000.03
-0.74518	0.4036	-0.74518	2199.98	-0.74518	4000.15
-0.74495	0.43296	-0.74495	2200.03	-0.74496	4000.28
-0.74472	0.23165	-0.74472	2200.08	-0.74472	4000.41
-0.74449	0.13847	-0.74449	2199.98	-0.7445	4000.53
-0.74426	0.27595	-0.74426	2199.87	-0.74427	4000.43
-0.74404	0.39121	-0.74404	2199.75	-0.74404	4000.32
-0.74381	0.39114	-0.74381	2199.63	-0.74381	4000.34
-0.74358	0.28053	-0.74358	2199.59	-0.74358	4000.36
-0.74335	0.0546	-0.74335	2199.56	-0.74335	4000.51
-0.74312	-0.06321	-0.74312	2199.66	-0.74312	4000.67
-0.74289	0.04964	-0.74289	2199.77	-0.74289	4000.61
-0.74266	0.14087	-0.74266	2199.61	-0.74266	4000.55
-0.74243	0.2321	-0.74243	2199.46	-0.74243	4000.54
-0.7422	0.2933	-0.7422	2199.46	-0.7422	4000.53
-0.74197	0.35449	-0.74197	2199.47	-0.74197	4000.51
-0.74174	0.41569	-0.74174	2199.74	-0.74174	4000.5
-0.74151	0.47689	-0.74151	2200.01	-0.74151	4000.28
-0.74128	0.38911	-0.74128	2200.14	-0.74128	4000.07
-0.74105	0.30133	-0.74105	2200.27	-0.74106	4000.05
-0.74082	0.21356	-0.74082	2200.08	-0.74083	4000.03
-0.7406	0.12578	-0.7406	2199.89	-0.7406	4000.05
-0.74037	0.19058	-0.74037	2199.86	-0.74037	3999.83
-0.74014	0.25538	-0.74014	2199.83	-0.74014	3999.68
-0.73991	0.12796	-0.73991	2199.79	-0.73991	3999.65
-0.73968	0.000536455	-0.73968	2199.76	-0.73968	3999.94
-0.73945	-0.1389	-0.73945	2199.7	-0.73945	4000.23
-0.73922	-0.27834	-0.73922	2199.65	-0.73922	4000.47
-0.73899	-0.30244	-0.73899	2199.6	-0.73899	4000.45
-0.73876	-0.32654	-0.73876	2199.54	-0.73876	4000.53
-0.73853	-0.31685	-0.73853	2199.63	-0.73853	4000.74
-0.7383	-0.30717	-0.7383	2199.72	-0.7383	4000.86
-0.73807	-0.10526	-0.73807	2199.81	-0.73807	4000.98
-0.73784	0.09665	-0.73784	2199.9	-0.73784	4000.84
-0.73761	0.0775	-0.73761	2199.86	-0.73762	4000.7
-0.73738	0.05835	-0.73738	2199.82	-0.73738	4000.57
-0.73715	0.15454	-0.73715	2199.88	-0.73716	4000.43
-0.73693	0.25072	-0.73693	2199.93	-0.73693	4000.52
-0.73669	0.25561	-0.73669	2200.05	-0.7367	4000.61
-0.73647	0.26049	-0.73647	2200.18	-0.73647	4000.48
-0.73624	0.15003	-0.73624	2200.16	-0.73624	4000.36
-0.73601	0.03958	-0.73601	2200.14	-0.73601	4000.34
-0.73578	-0.02041	-0.73578	2200.11	-0.73578	4000.31
-0.73555	-0.08041	-0.73555	2200.07	-0.73555	4000.16
-0.73532	0.05182	-0.73532	2200.13	-0.73532	4000
-0.73509	0.18405	-0.73509	2200.18	-0.73509	4000.14
-0.73486	0.25838	-0.73486	2200.09	-0.73486	4000.27
-0.73463	0.33272	-0.73463	2200	-0.73463	4000.28
-0.7344	0.40706	-0.7344	2199.91	-0.7344	4000.28
-0.73417	0.48139	-0.73417	2199.82	-0.73417	4000.28
-0.73394	0.64463	-0.73394	2199.84	-0.73394	4000.27
-0.73371	0.80787	-0.73371	2199.86	-0.73372	4000.26
-0.73348	0.702	-0.73348	2199.74	-0.73349	4000.26
-0.73325	0.59612	-0.73325	2199.62	-0.73326	4000.28
-0.73303	0.51548	-0.73303	2199.5	-0.73303	4000.3
-0.7328	0.43484	-0.7328	2199.38	-0.7328	4000.32
-0.73257	0.46712	-0.73257	2199.34	-0.73257	4000.34
-0.73234	0.61474	-0.73234	2199.31	-0.73234	4000.47
-0.73211	0.53891	-0.73211	2199.45	-0.73211	4000.6
-0.73188	0.2324	-0.73188	2199.58	-0.73188	4000.45
-0.73165	0.04844	-0.73165	2199.72	-0.73165	4000.29
-0.73142	0.09515	-0.73142	2199.86	-0.73142	4000.15
-0.73119	0.183	-0.73119	2199.91	-0.73119	4000.01
-0.73096	0.27085	-0.73096	2199.96	-0.73096	3999.89
-0.73073	0.48605	-0.73073	2199.81	-0.73073	3999.76
-0.7305	0.81658	-0.7305	2199.66	-0.7305	3999.6
-0.73027	0.80832	-0.73027	2199.7	-0.73028	3999.69
-0.73004	0.56939	-0.73004	2199.75	-0.73005	3999.91
-0.72981	0.40255	-0.72981	2199.8	-0.72982	4000.02
-0.72959	0.35104	-0.72959	2199.85	-0.72959	4000.03
-0.72935	0.25148	-0.72935	2199.78	-0.72936	4000.05
-0.72913	0.15191	-0.72913	2199.71	-0.72913	4000.06
-0.7289	0.17489	-0.7289	2199.74	-0.7289	4000.07
-0.72867	0.19786	-0.72867	2199.76	-0.72867	4000.05
-0.72844	0.19201	-0.72844	2199.96	-0.72844	4000.04
-0.72821	0.18615	-0.72821	2200.16	-0.72821	4000.02
-0.72798	0.06496	-0.72798	2200.16	-0.72798	4000
-0.72775	-0.05623	-0.72775	2200.16	-0.72775	4000.2
-0.72752	-0.05983	-0.72752	2200.19	-0.72752	4000.39
-0.72729	-0.06344	-0.72729	2200.23	-0.72729	4000.52
-0.72706	-0.06704	-0.72706	2200.35	-0.72706	4000.4
-0.72683	-0.07065	-0.72683	2200.47	-0.72683	4000.17
-0.7266	0.04349	-0.7266	2200.4	-0.72661	4000.07
-0.72637	0.15762	-0.72637	2200.34	-0.72637	4000.09
-0.72614	0.25733	-0.72614	2200.27	-0.72615	4000.11
-0.72591	0.35705	-0.72591	2200.21	-0.72592	4000.19
-0.72569	0.38468	-0.72569	2200.15	-0.72569	4000.27
-0.72546	0.18165	-0.72546	2200.09	-0.72546	4000.35
-0.72523	-0.02139	-0.72523	2200.03	-0.72523	4000.44
-0.725	0.00624	-0.725	2199.97	-0.725	4000.51
-0.72477	0.21168	-0.72477	2199.96	-0.72477	4000.58
-0.72454	0.41712	-0.72454	2199.94	-0.72454	4000.44
-0.72431	0.36786	-0.72431	2199.93	-0.72431	4000.3
-0.72408	0.3186	-0.72408	2199.91	-0.72408	4000.34
-0.72385	0.16483	-0.72385	2199.84	-0.72385	4000.38
-0.72362	0.01105	-0.72362	2199.77	-0.72362	4000.3
-0.72339	-0.0274	-0.72339	2199.79	-0.72339	4000.21
-0.72316	-0.06584	-0.72316	2199.81	-0.72316	4000.18
-0.72293	-0.04422	-0.72293	2199.78	-0.72293	4000.15
-0.7227	-0.02259	-0.7227	2199.75	-0.72271	3999.99
-0.72247	-0.000965275	-0.72247	2199.81	-0.72248	3999.83
-0.72225	0.02066	-0.72225	2199.87	-0.72225	3999.91
-0.72201	0.20928	-0.72201	2199.84	-0.72202	3999.99
-0.72179	0.39789	-0.72179	2199.81	-0.72179	4000.08
-0.72156	0.24051	-0.72156	2199.99	-0.72156	4000.16
-0.72133	0.08313	-0.72133	2200.16	-0.72133	4000.2
-0.7211	-0.05743	-0.7211	2200.03	-0.7211	4000.24
-0.72087	-0.19799	-0.72087	2199.9	-0.72087	4000.28
-0.72064	-0.22322	-0.72064	2199.86	-0.72064	4000.32
-0.72041	-0.24845	-0.72041	2199.82	-0.72041	4000.33
-0.72018	-0.29485	-0.72018	2199.89	-0.72018	4000.35
-0.71995	-0.34126	-0.71995	2199.95	-0.71995	4000.35
-0.71972	-0.19544	-0.71972	2199.93	-0.71972	4000.35
-0.71949	-0.04962	-0.71949	2199.9	-0.71949	4000.28
-0.71926	0.07457	-0.71926	2199.81	-0.71927	3999.96
-0.71903	0.19877	-0.71903	2199.71	-0.71903	3999.77
-0.7188	0.32296	-0.7188	2199.77	-0.71881	3999.82
-0.71857	0.44715	-0.71857	2199.82	-0.71858	3999.83
-0.71835	0.41877	-0.71835	2199.79	-0.71835	3999.84
-0.71812	0.39039	-0.71812	2199.76	-0.71812	3999.74
-0.71789	0.24667	-0.71789	2199.65	-0.71789	3999.63
-0.71766	0.10295	-0.71766	2199.54	-0.71766	3999.8
-0.71743	0.06496	-0.71743	2199.46	-0.71743	3999.97
-0.7172	0.02697	-0.7172	2199.57	-0.7172	4000.01
-0.71697	0.10431	-0.71697	2199.68	-0.71697	4000.05
-0.71674	0.18165	-0.71674	2199.62	-0.71674	3999.94
-0.71651	0.13795	-0.71651	2199.7	-0.71651	3999.83
-0.71628	0.09424	-0.71628	2199.95	-0.71628	3999.73
-0.71605	0.05054	-0.71605	2200.12	-0.71605	3999.62
-0.71582	0.00684	-0.71582	2199.99	-0.71582	3999.58
-0.71559	-0.10173	-0.71559	2199.79	-0.71559	3999.54
-0.71536	-0.21031	-0.71536	2199.6	-0.71537	3999.63
-0.71513	-0.12666	-0.71513	2199.59	-0.71514	3999.72
-0.71491	-0.04301	-0.71491	2199.59	-0.71491	3999.66
-0.71467	-0.14678	-0.71467	2199.57	-0.71468	3999.61
-0.71445	-0.25055	-0.71445	2199.56	-0.71445	3999.68
-0.71422	-0.23899	-0.71422	2199.63	-0.71422	3999.75
-0.71399	-0.22743	-0.71399	2199.71	-0.71399	3999.77
-0.71376	-0.12456	-0.71376	2199.79	-0.71376	3999.79
-0.71353	-0.02169	-0.71353	2199.87	-0.71353	3999.81
-0.7133	0.08118	-0.7133	2200.05	-0.7133	3999.83
-0.71307	0.18405	-0.71307	2200.23	-0.71307	3999.81
-0.71284	0.15161	-0.71284	2200.44	-0.71284	3999.78
-0.71261	0.11917	-0.71261	2200.83	-0.71261	3999.76
-0.71238	0.08674	-0.71238	2201.02	-0.71238	3999.73
-0.71215	0.0543	-0.71215	2200.92	-0.71215	3999.86
-0.71192	0.05069	-0.71192	2200.63	-0.71193	3999.99
-0.71169	0.04709	-0.71169	2200.33	-0.7117	4000.12
-0.71146	0.04349	-0.71146	2200.22	-0.71147	4000.25
-0.71123	0.03988	-0.71123	2200.11	-0.71124	4000.23
-0.71101	0.13599	-0.71101	2200.15	-0.71101	4000.22
-0.71078	0.2321	-0.71078	2200.19	-0.71078	4000.08
-0.71055	0.32821	-0.71055	2200.15	-0.71055	3999.94
-0.71032	0.42433	-0.71032	2200.1	-0.71032	3999.95
-0.71009	0.15281	-0.71009	2200.06	-0.71009	3999.95
-0.70986	-0.1187	-0.70986	2200.03	-0.70986	4000.09
-0.70963	-0.19799	-0.70963	2199.99	-0.70963	4000.22
-0.7094	-0.27728	-0.7094	2199.96	-0.7094	4000.15
-0.70917	-0.16556	-0.70917	2199.87	-0.70917	4000.09
-0.70894	-0.05383	-0.70894	2199.79	-0.70894	4000.08
-0.70871	-0.09587	-0.70871	2199.7	-0.70871	4000.32
-0.70848	0.09274	-0.70848	2199.62	-0.70848	4000.52
-0.70825	0.26214	-0.70825	2199.75	-0.70825	4000.47
-0.70802	0.04709	-0.70802	2199.89	-0.70803	4000.37
-0.70779	-0.25926	-0.70779	2199.88	-0.7078	4000.27
-0.70757	-0.33495	-0.70757	2199.87	-0.70757	4000.25
-0.70734	-0.19319	-0.70734	2199.78	-0.70734	4000.23
-0.70711	-0.05142	-0.70711	2199.68	-0.70711	4000.21
-0.70688	0.23451	-0.70688	2199.58	-0.70688	4000.19
-0.70665	0.28977	-0.70665	2199.48	-0.70665	4000.07
-0.70642	0.02306	-0.70642	2199.59	-0.70642	3999.95
-0.70619	-0.24365	-0.70619	2199.7	-0.70619	4000.12
-0.70596	-0.30852	-0.70596	2199.95	-0.70596	4000.3
-0.70573	-0.14273	-0.70573	2200.2	-0.70573	4000.33
-0.7055	-0.10609	-0.7055	2200.2	-0.7055	4000.36
-0.70527	-0.06944	-0.70527	2200.2	-0.70527	4000.4
-0.70504	-0.01839	-0.70504	2200.12	-0.70504	4000.43
-0.70481	0.03267	-0.70481	2200.03	-0.70481	4000.49
-0.70458	0.13419	-0.70458	2200	-0.70459	4000.56
-0.70435	0.23571	-0.70435	2199.97	-0.70436	4000.64
-0.70412	0.35164	-0.70412	2199.95	-0.70413	4000.47
-0.7039	0.23691	-0.7039	2199.93	-0.7039	4000.2
-0.70367	0.19126	-0.70367	2199.84	-0.70367	3999.93
-0.70344	0.1456	-0.70344	2199.92	-0.70344	3999.86
-0.70321	0.20087	-0.70321	2200.07	-0.70321	3999.78
-0.70298	0.25613	-0.70298	2199.92	-0.70298	3999.81
-0.70275	0.32581	-0.70275	2199.98	-0.70275	3999.83
-0.70252	0.39549	-0.70252	2200.04	-0.70252	3999.66
-0.70229	0.46517	-0.70229	2200.08	-0.70229	3999.5
-0.70206	0.53485	-0.70206	2200.13	-0.70206	3999.43
-0.70183	0.44144	-0.70183	2200.17	-0.70183	3999.61
-0.7016	0.34804	-0.7016	2200.21	-0.7016	3999.84
-0.70137	0.25463	-0.70137	2200.17	-0.70137	4000.08
-0.70114	0.16122	-0.70114	2200.13	-0.70114	4000.32
-0.70091	0.07502	-0.70091	2200.08	-0.70091	4000.32
-0.70068	-0.01118	-0.70068	2200.03	-0.70069	4000.25
-0.70045	-0.09738	-0.70045	2200.19	-0.70046	4000.17
-0.70022	-0.18358	-0.70022	2200.35	-0.70023	3999.99
-0.7	-0.04692	-0.7	2200.52	-0.7	3999.8
-0.69977	0.08974	-0.69977	2200.68	-0.69977	3999.75
-0.69954	0.47148	-0.69954	2200.58	-0.69954	3999.95
-0.69931	0.62255	-0.69931	2200.48	-0.69931	4000.11
-0.69908	0.39399	-0.69908	2200.33	-0.69908	4000.02
-0.69885	0.16543	-0.69885	2200.17	-0.69885	3999.96
-0.69862	0.11467	-0.69862	2200.1	-0.69862	3999.9
-0.69839	0.06391	-0.69839	2200.03	-0.69839	3999.99
-0.69816	0.0323	-0.69816	2200.03	-0.69816	4000.07
-0.69793	0.000686628	-0.69793	2200.02	-0.69793	4000.3
-0.6977	-0.03092	-0.6977	2199.92	-0.6977	4000.28
-0.69747	-0.06254	-0.69747	2199.99	-0.69747	4000.08
-0.69724	-0.0533	-0.69724	2200.06	-0.69725	3999.88
-0.69701	-0.04406	-0.69701	2200.13	-0.69702	3999.87
-0.69678	-0.03483	-0.69678	2200.22	-0.69679	3999.86
-0.69656	-0.02559	-0.69656	2200.3	-0.69656	3999.68
-0.69633	-0.07282	-0.69633	2200.34	-0.69633	3999.49
-0.6961	-0.12005	-0.6961	2200.38	-0.6961	3999.61
-0.69587	-0.16728	-0.69587	2200.52	-0.69587	3999.98
-0.69564	-0.21451	-0.69564	2200.48	-0.69564	4000.4
-0.69541	-0.30739	-0.69541	2200.31	-0.69541	4000.58
-0.69518	-0.40027	-0.69518	2200.14	-0.69518	4000.62
-0.69495	-0.62291	-0.69495	2200.13	-0.69495	4000.66
-0.69472	-0.61487	-0.69472	2200.12	-0.69472	4000.64
-0.69449	-0.63597	-0.69449	2199.94	-0.69449	4000.62
-0.69426	-0.65707	-0.69426	2199.76	-0.69426	4000.4
-0.69403	-0.54842	-0.69403	2199.77	-0.69403	4000.17
-0.6938	-0.43977	-0.6938	2199.95	-0.6938	3999.95
-0.69357	-0.23982	-0.69357	2200.01	-0.69358	3999.73
-0.69334	-0.03986	-0.69334	2199.9	-0.69335	3999.72
-0.69311	-0.03213	-0.69311	2199.88	-0.69312	3999.72
-0.69288	-0.02439	-0.69288	2200.03	-0.69289	3999.62
-0.69266	-0.00464	-0.69266	2200.03	-0.69266	3999.52
-0.69243	0.0151	-0.69243	2199.86	-0.69243	3999.43
-0.6922	0.04927	-0.6922	2199.85	-0.6922	3999.35
-0.69197	0.08343	-0.69197	2200.03	-0.69197	3999.33
-0.69174	-0.07943	-0.69174	2200.03	-0.69174	3999.56
-0.69151	-0.01163	-0.69151	2199.86	-0.69151	3999.92
-0.69128	0.05618	-0.69128	2199.79	-0.69128	4000.02
-0.69105	-0.10669	-0.69105	2199.9	-0.69105	4000.15
-0.69082	-0.25266	-0.69082	2200.09	-0.69082	4000.28
-0.69059	-0.39862	-0.69059	2200.28	-0.69059	4000.67
-0.69036	-0.29951	-0.69036	2200.17	-0.69036	4001.07
-0.69013	-0.43106	-0.69013	2199.9	-0.69013	4001.19
-0.6899	-0.6419	-0.6899	2199.69	-0.6899	4001.06
-0.68967	-0.62208	-0.68967	2199.66	-0.68968	4000.86
-0.68944	-0.47731	-0.68944	2199.82	-0.68945	4000.66
-0.68922	-0.33255	-0.68922	2199.97	-0.68922	4000.48
-0.68899	-0.14393	-0.68899	2200.05	-0.68899	4000.31
-0.68876	0.04469	-0.68876	2200.14	-0.68876	4000.35
-0.68853	0.11797	-0.68853	2200.22	-0.68853	4000.38
-0.6883	0.19126	-0.6883	2200.3	-0.6883	4000.38
-0.68807	0.33903	-0.68807	2200.21	-0.68807	4000.38
-0.68784	0.4868	-0.68784	2200.11	-0.68784	4000.26
-0.68761	0.63457	-0.68761	2199.93	-0.68761	4000.13
-0.68738	0.78234	-0.68738	2199.75	-0.68738	4000.21
-0.68715	0.81688	-0.68715	2199.79	-0.68715	4000.3
-0.68692	0.85142	-0.68692	2199.84	-0.68692	4000.17
-0.68669	0.77062	-0.68669	2200.05	-0.68669	4000.04
-0.68646	0.68983	-0.68646	2200.26	-0.68646	4000.01
-0.68623	0.36155	-0.68623	2200.52	-0.68624	3999.98
-0.686	0.03327	-0.686	2200.61	-0.68601	4000.07
-0.68577	-0.17006	-0.68577	2200.5	-0.68578	4000.16
-0.68554	-0.14273	-0.68554	2200.39	-0.68555	3999.95
-0.68532	-0.04632	-0.68532	2200.26	-0.68532	3999.74
-0.68509	-0.18057	-0.68509	2200.12	-0.68509	3999.91
-0.68486	-0.18508	-0.68486	2199.99	-0.68486	4000.07
-0.68463	0.04108	-0.68463	2199.86	-0.68463	4000.22
-0.6844	0.14951	-0.6844	2200.02	-0.6844	4000.36
-0.68417	0.25793	-0.68417	2200.17	-0.68417	4000.37
-0.68394	0.23661	-0.68394	2200.15	-0.68394	4000.37
-0.68371	0.44595	-0.68371	2200.13	-0.68371	4000.45
-0.68348	0.64515	-0.68348	2199.93	-0.68348	4000.29
-0.68325	0.61369	-0.68325	2199.74	-0.68325	4000.07
-0.68302	0.61106	-0.68302	2199.64	-0.68302	3999.84
-0.68279	0.60844	-0.68279	2199.54	-0.6828	3999.92
-0.68256	0.56977	-0.68256	2199.63	-0.68256	4000.26
-0.68233	0.5311	-0.68233	2199.73	-0.68234	4000.38
-0.6821	0.49243	-0.6821	2199.83	-0.68211	4000.25
-0.68188	0.45376	-0.68188	2199.92	-0.68188	4000.14
-0.68165	0.43191	-0.68165	2200.06	-0.68165	4000.04
-0.68142	0.41006	-0.68142	2200.19	-0.68142	4000.05
-0.68119	0.38821	-0.68119	2200.25	-0.68119	4000.05
-0.68096	0.36636	-0.68096	2200.13	-0.68096	4000.06
-0.68073	0.28924	-0.68073	2200.02	-0.68073	4000.07
-0.6805	0.21213	-0.6805	2199.9	-0.6805	3999.96
-0.68027	0.14943	-0.68027	2199.78	-0.68027	3999.85
-0.68004	0.08674	-0.68004	2199.66	-0.68004	3999.85
-0.67981	-0.08619	-0.67981	2199.64	-0.67981	3999.86
-0.67958	-0.02845	-0.67958	2199.63	-0.67958	3999.87
-0.67935	0.09177	-0.67935	2199.7	-0.67935	3999.88
-0.67912	0.21198	-0.67912	2199.77	-0.67912	3999.71
-0.67889	0.20485	-0.67889	2199.76	-0.6789	3999.54
-0.67866	0.19771	-0.67866	2199.75	-0.67867	3999.58
-0.67844	0.30591	-0.67844	2199.92	-0.67844	3999.61
-0.6782	0.41411	-0.6782	2200.08	-0.67821	3999.64
-0.67798	0.49528	-0.67798	2200.04	-0.67798	3999.67
-0.67775	0.57645	-0.67775	2199.99	-0.67775	3999.7
-0.67752	0.40292	-0.67752	2200.05	-0.67752	3999.73
-0.67729	0.2294	-0.67729	2199.93	-0.67729	3999.92
-0.67706	-0.02342	-0.67706	2199.75	-0.67706	4000.1
-0.67683	-0.04557	-0.67683	2199.57	-0.67683	4000.17
-0.6766	-0.00525	-0.6766	2199.57	-0.6766	4000.23
-0.67637	0.03508	-0.67637	2199.74	-0.67637	4000.38
-0.67614	0.06166	-0.67614	2199.87	-0.67614	4000.53
-0.67591	0.08824	-0.67591	2199.83	-0.67591	4000.47
-0.67568	0.11482	-0.67568	2199.73	-0.67568	4000.41
-0.67545	0.1414	-0.67545	2199.64	-0.67546	4000.47
-0.67522	0.06226	-0.67522	2199.59	-0.67522	4000.52
-0.67499	-0.01688	-0.67499	2199.72	-0.675	4000.46
-0.67476	-0.08161	-0.67476	2199.92	-0.67477	4000.39
-0.67454	-0.14633	-0.67454	2199.82	-0.67454	4000.29
-0.67431	-0.22848	-0.67431	2199.75	-0.67431	4000.19
-0.67408	-0.07996	-0.67408	2199.67	-0.67408	4000.31
-0.67385	0.1839	-0.67385	2199.65	-0.67385	4000.42
-0.67362	0.21709	-0.67362	2199.8	-0.67362	4000.5
-0.67339	0.25748	-0.67339	2199.97	-0.67339	4000.58
-0.67316	0.29788	-0.67316	2199.97	-0.67316	4000.58
-0.67293	0.20853	-0.67293	2200.07	-0.67293	4000.71
-0.6727	0.11917	-0.6727	2200.17	-0.6727	4000.75
-0.67247	-0.00983	-0.67247	2200.26	-0.67247	4000.59
-0.67224	-0.13882	-0.67224	2200.16	-0.67224	4000.36
-0.67201	-0.29666	-0.67201	2200.17	-0.67201	4000.13
-0.67178	-0.22382	-0.67178	2200.18	-0.67178	4000.08
-0.67155	-0.11014	-0.67155	2200.14	-0.67156	4000.24
-0.67132	-0.22713	-0.67132	2200.1	-0.67133	4000.48
-0.6711	-0.19995	-0.6711	2200.14	-0.6711	4000.59
-0.67087	-0.17276	-0.67087	2200.35	-0.67087	4000.72
-0.67064	-0.10293	-0.67064	2200.31	-0.67064	4000.84
-0.67041	-0.0331	-0.67041	2200.27	-0.67041	4000.79
-0.67018	0.15206	-0.67018	2200.23	-0.67018	4000.52
-0.66995	0.33722	-0.66995	2200.2	-0.66995	4000.31
-0.66972	0.17158	-0.66972	2200.1	-0.66972	4000.11
-0.66949	0.00594	-0.66949	2199.99	-0.66949	4000.05
-0.66926	-0.1597	-0.66926	2199.96	-0.66926	4000.21
-0.66903	-0.32534	-0.66903	2200.1	-0.66903	4000.27
-0.6688	-0.26535	-0.6688	2200	-0.6688	4000.13
-0.66857	-0.20535	-0.66857	2199.9	-0.66857	4000.04
-0.66834	-0.26069	-0.66834	2199.81	-0.66834	4000.08
-0.66811	-0.31603	-0.66811	2199.72	-0.66812	4000.07
-0.66788	-0.37137	-0.66788	2199.71	-0.66788	4000.06
-0.66765	-0.42671	-0.66765	2199.7	-0.66766	4000.25
-0.66743	-0.3523	-0.66743	2199.86	-0.66743	4000.45
-0.66719	-0.27788	-0.66719	2200.02	-0.6672	4000.68
-0.66697	-0.29418	-0.66697	2200.05	-0.66697	4000.7
-0.66674	-0.07981	-0.66674	2200.08	-0.66674	4000.46
-0.66651	0.06969	-0.66651	2200.02	-0.66651	4000.22
-0.66628	0.10386	-0.66628	2199.97	-0.66628	4000.28
-0.66605	-0.00374	-0.66605	2200.05	-0.66605	4000.33
-0.66582	-0.11134	-0.66582	2200.14	-0.66582	4000.18
-0.66559	-0.22615	-0.66559	2200.05	-0.66559	3999.9
-0.66536	-0.34096	-0.66536	2199.95	-0.66536	3999.72
-0.66513	-0.1401	-0.66513	2199.82	-0.66513	3999.76
-0.6649	0.06076	-0.6649	2199.68	-0.6649	3999.66
-0.66467	0.14628	-0.66467	2199.62	-0.66467	3999.57
-0.66444	0.2318	-0.66444	2199.57	-0.66444	3999.55
-0.66421	0.31012	-0.66421	2199.71	-0.66422	3999.53
-0.66398	0.38843	-0.66398	2199.85	-0.66399	3999.64
-0.66375	0.27453	-0.66375	2200	-0.66376	3999.75
-0.66353	0.16062	-0.66353	2200.14	-0.66353	3999.61
-0.6633	0.36088	-0.6633	2200.27	-0.6633	3999.47
-0.66307	0.56113	-0.66307	2200.41	-0.66307	3999.53
-0.66284	0.49228	-0.66284	2200.25	-0.66284	3999.6
-0.66261	0.42342	-0.66261	2200.09	-0.66261	3999.76
-0.66238	0.48192	-0.66238	2200.12	-0.66238	3999.92
-0.66215	0.54041	-0.66215	2200.16	-0.66215	3999.95
-0.66192	0.5989	-0.66192	2200.37	-0.66192	3999.98
-0.66169	0.65739	-0.66169	2200.58	-0.66169	4000.11
-0.66146	0.66085	-0.66146	2200.45	-0.66146	4000.23
-0.66123	0.6643	-0.66123	2200.33	-0.66123	4000.36
-0.661	0.60528	-0.661	2200.02	-0.661	4000.49
-0.66077	0.3156	-0.66077	2199.71	-0.66078	4000.34
-0.66054	0.0956	-0.66054	2199.62	-0.66055	4000.19
-0.66031	-0.12441	-0.66031	2199.52	-0.66032	4000.26
-0.66009	-0.22427	-0.66009	2199.59	-0.66009	4000.32
-0.65985	-0.2088	-0.65985	2199.67	-0.65986	4000.26
-0.65963	-0.18613	-0.65963	2199.81	-0.65963	4000.2
-0.6594	-0.04812	-0.6594	2199.96	-0.6594	4000.15
-0.65917	0.16918	-0.65917	2199.81	-0.65917	4000.09
-0.65894	0.15582	-0.65894	2199.66	-0.65894	4000.07
-0.65871	0.1016	-0.65871	2199.75	-0.65871	4000.06
-0.65848	0.16272	-0.65848	2199.84	-0.65848	4000.04
-0.65825	0.25988	-0.65825	2199.94	-0.65825	4000.02
-0.65802	0.35705	-0.65802	2199.73	-0.65802	4000.04
-0.65779	0.37972	-0.65779	2199.58	-0.65779	4000.05
-0.65756	0.4024	-0.65756	2199.59	-0.65756	4000.07
-0.65733	0.23285	-0.65733	2199.58	-0.65733	4000.08
-0.6571	0.06331	-0.6571	2199.57	-0.65711	4000.1
-0.65687	-0.13507	-0.65687	2199.64	-0.65687	4000.12
-0.65664	-0.33345	-0.65664	2199.7	-0.65665	4000.14
-0.65641	-0.26272	-0.65641	2199.76	-0.65642	4000.16
-0.65619	-0.19198	-0.65619	2199.83	-0.65619	4000.22
-0.65596	-0.26362	-0.65596	2199.91	-0.65596	4000.28
-0.65573	-0.33525	-0.65573	2199.99	-0.65573	4000.21
-0.6555	-0.29155	-0.6555	2200.07	-0.6555	4000.15
-0.65527	-0.24785	-0.65527	2200.15	-0.65527	4000.14
-0.65504	-0.19694	-0.65504	2200.12	-0.65504	4000.13
-0.65481	-0.14603	-0.65481	2200.09	-0.65481	4000.21
-0.65458	-0.09512	-0.65458	2200.16	-0.65458	4000.15
-0.65435	-0.04422	-0.65435	2200.22	-0.65435	4000.03
-0.65412	0.02704	-0.65412	2200.15	-0.65412	4000.04
-0.65389	0.0983	-0.65389	2200.09	-0.65389	4000.08
-0.65366	0.28489	-0.65366	2199.94	-0.65366	3999.92
-0.65343	0.47148	-0.65343	2199.79	-0.65343	3999.59
-0.6532	0.30246	-0.6532	2199.67	-0.65321	3999.27
-0.65297	0.13344	-0.65297	2199.56	-0.65298	3999.27
-0.65275	0.14943	-0.65275	2199.62	-0.65275	3999.49
-0.65251	0.16543	-0.65251	2199.68	-0.65252	3999.68
-0.65229	0.24389	-0.65229	2199.57	-0.65229	3999.86
-0.65206	0.20702	-0.65206	2199.47	-0.65206	3999.94
-0.65183	0.09087	-0.65183	2199.36	-0.65183	4000.02
-0.6516	0.20537	-0.6516	2199.26	-0.6516	4000.09
-0.65137	0.26462	-0.65137	2199.42	-0.65137	4000.17
-0.65114	0.09319	-0.65114	2199.59	-0.65114	4000.23
-0.65091	0.00106	-0.65091	2199.64	-0.65091	4000.29
-0.65068	0.02426	-0.65068	2199.7	-0.65068	4000.37
-0.65045	0.07149	-0.65045	2199.78	-0.65045	4000.25
-0.65022	0.11872	-0.65022	2199.56	-0.65022	4000.13
-0.64999	0.17316	-0.64999	2199.32	-0.64999	4000.21
-0.64976	0.2276	-0.64976	2199.26	-0.64977	4000.26
-0.64953	0.18112	-0.64953	2199.41	-0.64953	4000.19
-0.6493	0.13464	-0.6493	2199.56	-0.64931	4000.08
-0.64907	-0.08964	-0.64907	2199.54	-0.64908	4000.17
-0.64885	-0.31393	-0.64885	2199.52	-0.64885	4000.38
-0.64862	-0.38683	-0.64862	2199.41	-0.64862	4000.47
-0.64839	-0.22908	-0.64839	2199.29	-0.64839	4000.43
-0.64816	0.1209	-0.64816	2199.17	-0.64816	4000.39
-0.64793	0.24021	-0.64793	2199.05	-0.64793	4000.44
-0.6477	0.09041	-0.6477	2199.22	-0.6477	4000.49
-0.64747	-0.05938	-0.64747	2199.39	-0.64747	4000.66
-0.64724	-0.10826	-0.64724	2199.57	-0.64724	4000.62
-0.64701	-0.15715	-0.64701	2199.74	-0.64701	4000.36
-0.64678	0.02862	-0.64678	2199.85	-0.64678	4000.09
-0.64655	0.21438	-0.64655	2199.96	-0.64655	3999.94
-0.64632	0.28481	-0.64632	2200.08	-0.64632	3999.78
-0.64609	0.35524	-0.64609	2200.19	-0.64609	3999.93
-0.64586	0.32236	-0.64586	2200.15	-0.64587	4000.07
-0.64563	0.28947	-0.64563	2200.11	-0.64564	4000.22
-0.64541	0.25658	-0.64541	2200.24	-0.64541	4000.36
-0.64518	0.22369	-0.64518	2200.37	-0.64518	4000.29
-0.64495	0.11632	-0.64495	2200.41	-0.64495	4000.22
-0.64472	0.00895	-0.64472	2200.28	-0.64472	4000.27
-0.64449	0.01691	-0.64449	2200.08	-0.64449	4000.32
-0.64426	0.02486	-0.64426	2200.18	-0.64426	4000.34
-0.64403	-0.000815102	-0.64403	2200.35	-0.64403	4000.35
-0.6438	-0.02649	-0.6438	2200.53	-0.6438	4000.37
-0.64357	-0.05217	-0.64357	2200.43	-0.64357	4000.39
-0.64334	-0.07785	-0.64334	2200.33	-0.64334	4000.4
-0.64311	0.07337	-0.64311	2200.33	-0.64311	4000.42
-0.64288	0.22459	-0.64288	2200.34	-0.64288	4000.38
-0.64265	0.17879	-0.64265	2200.34	-0.64265	4000.22
-0.64242	0.01766	-0.64242	2200.35	-0.64243	4000.06
-0.64219	-0.01854	-0.64219	2200.16	-0.64219	4000.03
-0.64196	0.06061	-0.64196	2199.98	-0.64197	3999.99
-0.64174	0.18059	-0.64174	2199.88	-0.64174	3999.84
-0.6415	0.41591	-0.6415	2199.78	-0.64151	3999.63
-0.64128	0.61399	-0.64128	2199.73	-0.64128	3999.63
-0.64105	0.58141	-0.64105	2199.68	-0.64105	3999.72
-0.64082	0.42868	-0.64082	2199.46	-0.64082	3999.81
-0.64059	0.39129	-0.64059	2199.23	-0.64059	3999.83
-0.64036	0.46202	-0.64036	2199.14	-0.64036	3999.86
-0.64013	0.53275	-0.64013	2199.05	-0.64013	3999.88
-0.6399	0.61069	-0.6399	2199.13	-0.6399	3999.91
-0.63967	0.68863	-0.63967	2199.21	-0.63967	3999.85
-0.63944	0.55325	-0.63944	2199.4	-0.63944	3999.78
-0.63921	0.41787	-0.63921	2199.58	-0.63921	3999.84
-0.63898	0.28249	-0.63898	2199.59	-0.63898	3999.91
-0.63875	0.14711	-0.63875	2199.59	-0.63875	3999.98
-0.63852	0.09102	-0.63852	2199.44	-0.63853	4000.05
-0.63829	0.03493	-0.63829	2199.29	-0.6383	4000.13
-0.63806	-0.02116	-0.63806	2199.31	-0.63807	4000.2
-0.63784	-0.07725	-0.63784	2199.33	-0.63784	4000.28
-0.63761	-0.11532	-0.63761	2199.32	-0.63761	4000.36
-0.63738	-0.15339	-0.63738	2199.3	-0.63738	4000.31
-0.63715	-0.30679	-0.63715	2199.46	-0.63715	4000.26
-0.63692	-0.46019	-0.63692	2199.63	-0.63692	4000.25
-0.63669	-0.49826	-0.63669	2199.86	-0.63669	4000.24
-0.63646	-0.53633	-0.63646	2200.1	-0.63646	4000.23
-0.63623	-0.30529	-0.63623	2200.17	-0.63623	4000.21
-0.636	-0.07425	-0.636	2200.23	-0.636	4000.19
-0.63577	-0.00479	-0.63577	2200.15	-0.63577	4000.16
-0.63554	0.06466	-0.63554	2200.07	-0.63554	4000.13
-0.63531	0.13412	-0.63531	2199.99	-0.63531	4000.1
-0.63508	0.20357	-0.63508	2199.91	-0.63509	4000.26
-0.63485	0.20575	-0.63485	2199.95	-0.63486	4000.42
-0.63462	0.20793	-0.63462	2199.98	-0.63463	4000.46
-0.6344	0.2101	-0.6344	2200.02	-0.6344	4000.49
-0.63416	0.21228	-0.63416	2200.06	-0.63417	4000.45
-0.63394	0.2481	-0.63394	2200.1	-0.63394	4000.41
-0.63371	0.28391	-0.63371	2200.14	-0.63371	4000.5
-0.63348	0.19479	-0.63348	2200.01	-0.63348	4000.59
-0.63325	-0.12501	-0.63325	2199.88	-0.63325	4000.48
-0.63302	-0.33908	-0.63302	2199.88	-0.63302	4000.37
-0.63279	-0.32249	-0.63279	2199.88	-0.63279	4000.27
-0.63256	-0.18095	-0.63256	2199.88	-0.63256	4000.16
-0.63233	-0.03941	-0.63233	2199.88	-0.63233	4000.12
-0.6321	-0.03626	-0.6321	2200.01	-0.6321	4000.09
-0.63187	-0.0331	-0.63187	2200.15	-0.63187	4000.18
-0.63164	-0.02995	-0.63164	2199.99	-0.63164	4000.27
-0.63141	-0.02679	-0.63141	2199.84	-0.63141	4000.33
-0.63118	-0.13177	-0.63118	2199.66	-0.63119	4000.39
-0.63095	-0.23674	-0.63095	2199.48	-0.63096	4000.45
-0.63072	-0.22637	-0.63072	2199.6	-0.63073	4000.51
-0.6305	-0.21601	-0.6305	2199.72	-0.6305	4000.44
-0.63027	-0.1588	-0.63027	2199.59	-0.63027	4000.38
-0.63004	-0.10158	-0.63004	2199.46	-0.63004	4000.31
-0.62981	-0.23659	-0.62981	2199.63	-0.62981	4000.24
-0.62958	-0.37159	-0.62958	2199.8	-0.62958	4000.25
-0.62935	-0.24229	-0.62935	2199.81	-0.62935	4000.26
-0.62912	-0.11299	-0.62912	2199.83	-0.62912	4000.18
-0.62889	-0.17592	-0.62889	2199.85	-0.62889	4000.23
-0.62866	-0.23884	-0.62866	2199.87	-0.62866	4000.36
-0.62843	-0.37144	-0.62843	2199.91	-0.62843	4000.28
-0.6282	-0.50404	-0.6282	2199.94	-0.6282	4000.05
-0.62797	-0.75198	-0.62797	2199.98	-0.62797	3999.94
-0.62774	-0.99992	-0.62774	2200.01	-0.62775	3999.91
-0.62751	-0.93549	-0.62751	2200.06	-0.62752	3999.88
-0.62728	-0.87107	-0.62728	2200.11	-0.62729	3999.85
-0.62706	-0.80664	-0.62706	2200.16	-0.62706	3999.83
-0.62683	-0.74222	-0.62683	2200.2	-0.62683	3999.85
-0.6266	-0.63034	-0.6266	2200.14	-0.6266	3999.87
-0.62637	-0.51846	-0.62637	2200.08	-0.62637	3999.92
-0.62614	-0.40658	-0.62614	2200.18	-0.62614	4000.11
-0.62591	-0.2947	-0.62591	2200.28	-0.62591	4000.2
-0.62568	-0.03145	-0.62568	2200.21	-0.62568	4000.08
-0.62545	0.2318	-0.62545	2199.96	-0.62545	4000.01
-0.62522	0.22595	-0.62522	2199.82	-0.62522	4000.07
-0.62499	0.22009	-0.62499	2199.98	-0.62499	4000.25
-0.62476	0.16738	-0.62476	2200	-0.62476	4000.44
-0.62453	0.11467	-0.62453	2200.03	-0.62453	4000.5
-0.6243	0.06196	-0.6243	2200.08	-0.6243	4000.57
-0.62407	0.00925	-0.62407	2200.12	-0.62408	4000.34
-0.62384	0.02141	-0.62384	2200.13	-0.62385	4000.11
-0.62361	0.03357	-0.62361	2200.14	-0.62362	4000.09
-0.62338	0.16107	-0.62338	2200.14	-0.62339	4000.07
-0.62316	0.28857	-0.62316	2200.15	-0.62316	4000.09
-0.62293	0.45031	-0.62293	2200.07	-0.62293	4000.11
-0.6227	0.61204	-0.6227	2200	-0.6227	4000.01
-0.62247	0.50467	-0.62247	2199.94	-0.62247	3999.9
-0.62224	0.39729	-0.62224	2199.87	-0.62224	4000.07
-0.62201	0.20823	-0.62201	2199.8	-0.62201	4000.24
-0.62178	0.01916	-0.62178	2199.91	-0.62178	4000.39
-0.62155	0.02231	-0.62155	2200.09	-0.62155	4000.54
-0.62132	0.02547	-0.62132	2199.98	-0.62132	4000.64
-0.62109	0.08749	-0.62109	2199.91	-0.62109	4000.52
-0.62086	0.14951	-0.62086	2200.01	-0.62086	4000.22
-0.62063	0.0962	-0.62063	2199.99	-0.62063	4000.21
-0.6204	0.04289	-0.6204	2199.98	-0.6204	4000.4
-0.62017	0.02321	-0.62017	2200.05	-0.62018	4000.38
-0.61994	0.00354	-0.61994	2200.13	-0.61995	4000.14
-0.61972	0.11362	-0.61972	2200.21	-0.61972	4000.02
-0.61949	-0.00697	-0.61949	2200.28	-0.61949	4000.06
-0.61926	0.03883	-0.61926	2200.2	-0.61926	4000.1
-0.61903	0.08463	-0.61903	2200.13	-0.61903	4000.15
-0.6188	0.11602	-0.6188	2200.05	-0.6188	4000.2
-0.61857	0.14741	-0.61857	2199.97	-0.61857	4000.12
-0.61834	0.11151	-0.61834	2199.99	-0.61834	4000.04
-0.61811	0.07562	-0.61811	2200.01	-0.61811	4000.17
-0.61788	0.28481	-0.61788	2200.02	-0.61788	4000.29
-0.61765	0.26334	-0.61765	2200.04	-0.61765	4000.5
-0.61742	0.16175	-0.61742	2200.04	-0.61742	4000.71
-0.61719	0.06016	-0.61719	2200.04	-0.61719	4000.66
-0.61696	0.00662	-0.61696	2200.04	-0.61696	4000.4
-0.61673	0.18375	-0.61673	2200.04	-0.61674	4000.32
-0.6165	0.43777	-0.6165	2200.18	-0.61651	4000.23
-0.61627	0.69178	-0.61627	2200.32	-0.61628	4000.13
-0.61604	0.75838	-0.61604	2200.29	-0.61605	4000.04
-0.61582	0.59432	-0.61582	2200.08	-0.61582	3999.95
-0.61559	0.42485	-0.61559	2199.89	-0.61559	3999.87
-0.61536	0.48605	-0.61536	2199.99	-0.61536	4000.07
-0.61513	0.73466	-0.61513	2200.09	-0.61513	4000.28
-0.6149	0.98327	-0.6149	2200.19	-0.6149	4000.39
-0.61467	1.11174	-0.61467	2200.19	-0.61467	4000.49
-0.61444	1.00955	-0.61444	2200.2	-0.61444	4000.43
-0.61421	0.69111	-0.61421	2200.03	-0.61421	4000.15
-0.61398	0.37267	-0.61398	2199.86	-0.61398	3999.82
-0.61375	0.22542	-0.61375	2199.82	-0.61375	3999.62
-0.61352	0.07818	-0.61352	2199.78	-0.61352	3999.67
-0.61329	0.18563	-0.61329	2200.02	-0.61329	3999.93
-0.61306	0.29307	-0.61306	2200.25	-0.61306	4000.16
-0.61283	0.46059	-0.61283	2200.36	-0.61284	4000.27
-0.6126	0.39744	-0.6126	2200.17	-0.61261	4000.33
-0.61238	0.3343	-0.61238	2200.05	-0.61238	4000.4
-0.61215	0.50181	-0.61215	2200.11	-0.61215	4000.37
-0.61192	0.64531	-0.61192	2200.14	-0.61192	4000.34
-0.61169	0.7888	-0.61169	2200.18	-0.61169	4000.2
-0.61146	0.67759	-0.61146	2200.22	-0.61146	4000.07
-0.61123	0.56639	-0.61123	2200.26	-0.61123	3999.9
-0.611	0.62818	-0.611	2200.21	-0.611	3999.94
-0.61077	0.68998	-0.61077	2200.16	-0.61077	4000.06
-0.61054	0.76619	-0.61054	2200.12	-0.61054	4000.05
-0.61031	0.61174	-0.61031	2200.07	-0.61031	3999.98
-0.61008	0.52997	-0.61008	2200.02	-0.61008	3999.91
-0.60985	0.4482	-0.60985	2200.14	-0.60985	3999.96
-0.60962	0.35923	-0.60962	2200.16	-0.60962	4000
-0.60939	0.27025	-0.60939	2200.18	-0.6094	4000.07
-0.60916	0.2918	-0.60916	2200.13	-0.60917	4000.14
-0.60893	0.42868	-0.60893	2200.08	-0.60894	4000.2
-0.60871	0.52231	-0.60871	2200.03	-0.60871	4000.27
-0.60848	0.38528	-0.60848	2199.98	-0.60848	4000.36
-0.60825	-0.01125	-0.60825	2200.05	-0.60825	4000.45
-0.60802	-0.29245	-0.60802	2200.12	-0.60802	4000.53
-0.60779	-0.3598	-0.60779	2200.19	-0.60779	4000.61
-0.60756	-0.19649	-0.60756	2200.26	-0.60756	4000.76
-0.60733	-0.06922	-0.60733	2200.51	-0.60733	4000.78
-0.6071	0.05805	-0.6071	2200.76	-0.6071	4000.67
-0.60687	0.2502	-0.60687	2200.83	-0.60687	4000.43
-0.60664	0.32701	-0.60664	2200.9	-0.60664	4000.13
-0.60641	0.15304	-0.60641	2200.82	-0.60641	4000.04
-0.60618	-0.2516	-0.60618	2200.74	-0.60618	4000.18
-0.60595	-0.33187	-0.60595	2200.66	-0.60595	4000.21
-0.60572	-0.18147	-0.60572	2200.57	-0.60572	4000.27
-0.60549	0.000161023	-0.60549	2200.42	-0.6055	4000.33
-0.60526	-0.04887	-0.60526	2200.26	-0.60527	4000.38
-0.60503	-0.06907	-0.60503	2200.29	-0.60504	4000.44
-0.60481	-0.08927	-0.60481	2200.32	-0.60481	4000.39
-0.60458	-0.07102	-0.60458	2200.23	-0.60458	4000.34
-0.60435	-0.05278	-0.60435	2200.31	-0.60435	4000.29
-0.60412	-0.14986	-0.60412	2200.38	-0.60412	4000.45
-0.60389	-0.24695	-0.60389	2200.29	-0.60389	4000.55
-0.60366	-0.28397	-0.60366	2200.18	-0.60366	4000.53
-0.60343	-0.32098	-0.60343	2200.08	-0.60343	4000.39
-0.6032	-0.24267	-0.6032	2199.96	-0.6032	4000.24
-0.60297	-0.16435	-0.60297	2199.85	-0.60297	4000.22
-0.60274	-0.18756	-0.60274	2199.8	-0.60274	4000.19
-0.60251	-0.21076	-0.60251	2199.75	-0.60251	4000.16
-0.60228	-0.23396	-0.60228	2199.77	-0.60228	4000.13
-0.60205	-0.25716	-0.60205	2199.96	-0.60206	4000.17
-0.60182	-0.36686	-0.60182	2200.02	-0.60183	4000.2
-0.60159	-0.47656	-0.60159	2199.9	-0.6016	4000.23
-0.60137	-0.58627	-0.60137	2199.89	-0.60137	4000.27
-0.60114	-0.69597	-0.60114	2199.88	-0.60114	4000.16
-0.60091	-0.59422	-0.60091	2200	-0.60091	4000.05
-0.60068	-0.49248	-0.60068	2200.13	-0.60068	4000.06
-0.60045	-0.19852	-0.60045	2200.25	-0.60045	4000.08
-0.60022	0.09545	-0.60022	2200.37	-0.60022	4000.04
-0.59999	0.13472	-0.59999	2200.31	-0.59999	4000
-0.59976	0.17399	-0.59976	2200.25	-0.59976	3999.96
-0.59953	0.20605	-0.59953	2200.19	-0.59953	3999.92
-0.5993	0.23811	-0.5993	2200.13	-0.5993	3999.98
-0.59907	-0.02176	-0.59907	2200.09	-0.59907	4000.03
-0.59884	-0.39697	-0.59884	2200.05	-0.59884	4000.09
-0.59861	-0.56073	-0.59861	2200.11	-0.59862	4000.14
-0.59838	-0.49383	-0.59838	2199.99	-0.59839	4000.01
-0.59815	-0.19867	-0.59815	2199.92	-0.59816	3999.89
-0.59792	0.21183	-0.59792	2199.85	-0.59793	3999.84
-0.59769	0.43251	-0.59769	2199.66	-0.5977	4000
-0.59747	0.42252	-0.59747	2199.65	-0.59747	4000.1
-0.59724	0.25095	-0.59724	2199.82	-0.59724	3999.98
-0.59701	0.07938	-0.59701	2199.81	-0.59701	3999.88
-0.59678	0.08561	-0.59678	2199.64	-0.59678	3999.99
-0.59655	0.09184	-0.59655	2199.64	-0.59655	4000.14
-0.59632	0.00917	-0.59632	2199.69	-0.59632	4000.29
-0.59609	-0.0735	-0.59609	2199.73	-0.59609	4000.24
-0.59586	-0.15617	-0.59586	2199.78	-0.59586	4000.19
-0.59563	-0.23884	-0.59563	2199.82	-0.59563	3999.95
-0.5954	-0.20438	-0.5954	2199.86	-0.5954	3999.71
-0.59517	-0.16991	-0.59517	2199.71	-0.59517	3999.65
-0.59494	-0.02011	-0.59494	2199.57	-0.59495	3999.8
-0.59471	0.12968	-0.59471	2199.6	-0.59471	4000
-0.59448	0.31552	-0.59448	2199.74	-0.59449	4000.2
-0.59425	0.50136	-0.59425	2199.89	-0.59426	4000.4
-0.59403	0.49498	-0.59403	2199.87	-0.59403	4000.6
-0.5938	0.4886	-0.5938	2199.85	-0.5938	4000.65
-0.59357	0.61737	-0.59357	2200.03	-0.59357	4000.49
-0.59334	0.74615	-0.59334	2200.22	-0.59334	4000.25
-0.59311	0.75959	-0.59311	2200.4	-0.59311	4000.13
-0.59288	0.77303	-0.59288	2200.59	-0.59288	4000.08
-0.59265	0.61827	-0.59265	2200.62	-0.59265	4000.03
-0.59242	0.46352	-0.59242	2200.64	-0.59242	3999.99
-0.59219	0.11655	-0.59219	2200.51	-0.59219	3999.94
-0.59196	-0.23043	-0.59196	2200.37	-0.59196	3999.81
-0.59173	-0.16863	-0.59173	2200.07	-0.59173	3999.68
-0.5915	-0.10684	-0.5915	2199.94	-0.5915	3999.83
-0.59127	0.05588	-0.59127	2199.89	-0.59128	3999.98
-0.59104	0.21859	-0.59104	2199.85	-0.59105	4000.17
-0.59081	0.39331	-0.59081	2199.94	-0.59082	4000.11
-0.59059	0.33737	-0.59059	2200.04	-0.59059	4000.07
-0.59035	0.15409	-0.59035	2200.12	-0.59036	4000.02
-0.59013	0.08614	-0.59013	2200.21	-0.59013	3999.92
-0.5899	0.04581	-0.5899	2200.23	-0.5899	3999.83
-0.58967	0.00549	-0.58967	2200.07	-0.58967	3999.73
-0.58944	0.0733	-0.58944	2200.01	-0.58944	3999.63
-0.58921	0.1411	-0.58921	2199.95	-0.58921	3999.77
-0.58898	0.23533	-0.58898	2199.92	-0.58898	3999.91
-0.58875	0.0989	-0.58875	2199.88	-0.58875	3999.84
-0.58852	-0.04474	-0.58852	2199.85	-0.58852	3999.77
-0.58829	0.04228	-0.58829	2199.82	-0.58829	3999.73
-0.58806	0.1019	-0.58806	2199.86	-0.58806	3999.7
-0.58783	0.04619	-0.58783	2199.9	-0.58783	3999.66
-0.5876	-0.12245	-0.5876	2199.93	-0.58761	3999.62
-0.58737	-0.2911	-0.58737	2199.97	-0.58737	3999.85
-0.58714	-0.3372	-0.58714	2199.95	-0.58715	4000.07
-0.58691	-0.38331	-0.58691	2199.92	-0.58692	4000.09
-0.58669	-0.31408	-0.58669	2199.9	-0.58669	4000.11
-0.58646	-0.24485	-0.58646	2199.88	-0.58646	4000.16
-0.58623	-0.12396	-0.58623	2200.04	-0.58623	4000.2
-0.586	-0.00307	-0.586	2200.2	-0.586	4000.13
-0.58577	0.11061	-0.58577	2200.19	-0.58577	4000.05
-0.58554	0.22429	-0.58554	2200.17	-0.58554	4000.02
-0.58531	0.1842	-0.58531	2200.06	-0.58531	3999.99
-0.58508	0.02877	-0.58508	2199.95	-0.58508	3999.96
-0.58485	-0.19874	-0.58485	2200.02	-0.58485	3999.93
-0.58462	-0.19559	-0.58462	2200.08	-0.58462	3999.87
-0.58439	-0.11435	-0.58439	2199.99	-0.58439	3999.81
-0.58416	-0.14844	-0.58416	2199.91	-0.58416	3999.8
-0.58393	-0.23298	-0.58393	2199.82	-0.58393	4000.05
-0.5837	-0.08686	-0.5837	2199.73	-0.58371	4000.21
-0.58347	0.12893	-0.58347	2199.66	-0.58348	4000.13
-0.58325	0.34473	-0.58325	2199.59	-0.58325	3999.99
-0.58301	0.45962	-0.58301	2199.52	-0.58302	3999.85
-0.58279	0.5745	-0.58279	2199.45	-0.58279	3999.77
-0.58256	0.39504	-0.58256	2199.48	-0.58256	3999.7
-0.58233	0.21558	-0.58233	2199.5	-0.58233	3999.62
-0.5821	0.30524	-0.5821	2199.79	-0.5821	3999.55
-0.58187	0.39489	-0.58187	2199.91	-0.58187	3999.59
-0.58164	0.47013	-0.58164	2199.88	-0.58164	3999.64
-0.58141	0.54536	-0.58141	2199.84	-0.58141	3999.68
-0.58118	0.42838	-0.58118	2199.69	-0.58118	3999.73
-0.58095	0.31139	-0.58095	2199.72	-0.58095	3999.73
-0.58072	0.28114	-0.58072	2199.81	-0.58072	3999.74
-0.58049	0.25088	-0.58049	2199.91	-0.58049	3999.74
-0.58026	0.33595	-0.58026	2200.01	-0.58027	3999.75
-0.58003	0.42102	-0.58003	2200.12	-0.58003	3999.87
-0.5798	0.27783	-0.5798	2200.24	-0.57981	3999.99
-0.57957	0.13464	-0.57957	2200.36	-0.57958	3999.98
-0.57935	0.10678	-0.57935	2200.48	-0.57935	3999.98
-0.57912	0.07893	-0.57912	2200.59	-0.57912	3999.95
-0.57889	0.03665	-0.57889	2200.64	-0.57889	3999.93
-0.57866	-0.00562	-0.57866	2200.52	-0.57866	4000.03
-0.57843	-0.03348	-0.57843	2200.25	-0.57843	4000.13
-0.5782	-0.06133	-0.5782	2199.97	-0.5782	4000.09
-0.57797	0.00211	-0.57797	2199.69	-0.57797	4000.04
-0.57774	0.29623	-0.57774	2199.58	-0.57774	4000.2
-0.57751	0.47501	-0.57751	2199.68	-0.57751	4000.36
-0.57728	0.42312	-0.57728	2199.79	-0.57728	4000.46
-0.57705	0.18262	-0.57705	2200.01	-0.57705	4000.55
-0.57682	-0.05788	-0.57682	2200.05	-0.57682	4000.4
-0.57659	-0.3128	-0.57659	2199.88	-0.57659	4000.01
-0.57636	-0.56772	-0.57636	2199.71	-0.57637	3999.83
-0.57613	-0.47424	-0.57613	2199.68	-0.57614	3999.66
-0.57591	-0.38075	-0.57591	2199.82	-0.57591	3999.47
-0.57568	-0.28727	-0.57568	2200.05	-0.57568	3999.28
-0.57545	-0.19379	-0.57545	2200.1	-0.57545	3999.46
-0.57522	-0.19882	-0.57522	2200.05	-0.57522	3999.64
-0.57499	-0.20385	-0.57499	2200	-0.57499	3999.86
-0.57476	-0.20888	-0.57476	2200.03	-0.57476	4000.33
-0.57453	-0.21391	-0.57453	2200.06	-0.57453	4000.66
-0.5743	-0.19011	-0.5743	2200.11	-0.5743	4000.56
-0.57407	-0.16631	-0.57407	2200.17	-0.57407	4000.42
-0.57384	-0.1425	-0.57384	2200.02	-0.57384	4000.28
-0.57361	-0.1187	-0.57361	2199.88	-0.57361	4000.25
-0.57338	-0.19612	-0.57338	2200	-0.57338	4000.22
-0.57315	-0.27353	-0.57315	2200.12	-0.57315	4000.4
-0.57292	-0.35094	-0.57292	2200.15	-0.57293	4000.58
-0.57269	-0.42836	-0.57269	2200.17	-0.57269	4000.5
-0.57246	-0.36161	-0.57246	2200.15	-0.57247	4000.41
-0.57224	-0.29485	-0.57224	2199.96	-0.57224	4000.33
-0.572	-0.11277	-0.572	2199.84	-0.57201	4000.24
-0.57178	0.06932	-0.57178	2200.02	-0.57178	4000.25
-0.57155	0.13006	-0.57155	2200.2	-0.57155	4000.25
-0.57132	0.19081	-0.57132	2200.37	-0.57132	4000.05
-0.57109	0.05933	-0.57109	2200.35	-0.57109	3999.85
-0.57086	-0.07215	-0.57086	2200.14	-0.57086	3999.75
-0.57063	0.01022	-0.57063	2200.1	-0.57063	3999.66
-0.5704	0.09259	-0.5704	2200.06	-0.5704	3999.78
-0.57017	0.0308	-0.57017	2200.03	-0.57017	3999.89
-0.56994	0.19967	-0.56994	2199.83	-0.56994	3999.93
-0.56971	0.41201	-0.56971	2199.7	-0.56971	3999.96
-0.56948	0.39369	-0.56948	2199.75	-0.56948	4000
-0.56925	0.17354	-0.56925	2199.96	-0.56925	4000.04
-0.56902	-0.04662	-0.56902	2199.87	-0.56903	4000.09
-0.56879	-0.00727	-0.56879	2199.69	-0.5688	4000.14
-0.56856	0.03207	-0.56856	2199.69	-0.56857	4000.19
-0.56834	0.07142	-0.56834	2199.8	-0.56834	4000.24
-0.56811	0.11076	-0.56811	2200.08	-0.56811	4000.36
-0.56788	0.10806	-0.56788	2200.26	-0.56788	4000.48
-0.56765	0.10536	-0.56765	2200.43	-0.56765	4000.4
-0.56742	0.13149	-0.56742	2200.63	-0.56742	4000.31
-0.56719	-0.07305	-0.56719	2200.65	-0.56719	4000.11
-0.56696	-0.34006	-0.56696	2200.53	-0.56696	3999.91
-0.56673	-0.3764	-0.56673	2200.41	-0.56673	3999.84
-0.5665	-0.21091	-0.5665	2200.27	-0.5665	3999.77
-0.56627	-0.04542	-0.56627	2200.14	-0.56627	3999.86
-0.56604	-0.16315	-0.56604	2200.1	-0.56604	3999.96
-0.56581	-0.28089	-0.56581	2200.06	-0.56581	4000.06
-0.56558	-0.39862	-0.56558	2200.03	-0.56559	4000.16
-0.56535	-0.51636	-0.56535	2199.99	-0.56536	4000.18
-0.56512	-0.42986	-0.56512	2200.01	-0.56513	4000.2
-0.5649	-0.34336	-0.5649	2200.02	-0.5649	4000.1
-0.56466	-0.06464	-0.56466	2199.95	-0.56467	4000
-0.56444	0.21408	-0.56444	2199.87	-0.56444	4000.01
-0.56421	0.23931	-0.56421	2199.94	-0.56421	4000.02
-0.56398	0.26454	-0.56398	2200	-0.56398	4000.02
-0.56375	0.17444	-0.56375	2200.06	-0.56375	4000.03
-0.56352	0.08433	-0.56352	2200.13	-0.56352	4000.15
-0.56329	0.22249	-0.56329	2199.92	-0.56329	4000.27
-0.56306	0.36065	-0.56306	2199.72	-0.56306	4000.18
-0.56283	0.38348	-0.56283	2199.77	-0.56283	4000.09
-0.5626	0.4063	-0.5626	2199.83	-0.5626	4000.02
-0.56237	0.32198	-0.56237	2200	-0.56237	3999.95
-0.56214	0.23766	-0.56214	2200.17	-0.56214	3999.87
-0.56191	0.15334	-0.56191	2200.35	-0.56192	3999.8
-0.56168	0.06902	-0.56168	2200.35	-0.56168	3999.96
-0.56145	0.07119	-0.56145	2200.14	-0.56146	4000.12
-0.56122	0.07337	-0.56122	2199.93	-0.56123	4000.16
-0.561	0.25335	-0.561	2199.82	-0.561	4000.2
-0.56077	0.43334	-0.56077	2199.88	-0.56077	4000.23
-0.56054	0.45353	-0.56054	2200.12	-0.56054	4000.27
-0.56031	0.24307	-0.56031	2200.35	-0.56031	4000.3
-0.56008	0.16235	-0.56008	2200.33	-0.56008	4000.34
-0.55985	0.08163	-0.55985	2200.31	-0.55985	4000.34
-0.55962	0.03936	-0.55962	2200.33	-0.55962	4000.34
-0.55939	-0.00292	-0.55939	2200.36	-0.55939	4000.34
-0.55916	0.07014	-0.55916	2200.18	-0.55916	4000.34
-0.55893	0.1432	-0.55893	2200.01	-0.55893	4000.26
-0.5587	0.02967	-0.5587	2199.93	-0.5587	4000.18
-0.55847	-0.08386	-0.55847	2200.02	-0.55847	4000.23
-0.55824	-0.19739	-0.55824	2200.34	-0.55824	4000.28
-0.55801	-0.31092	-0.55801	2200.66	-0.55802	4000.35
-0.55778	-0.17697	-0.55778	2200.65	-0.55779	4000.43
-0.55756	-0.04301	-0.55756	2200.64	-0.55756	4000.38
-0.55732	0.11977	-0.55732	2200.63	-0.55733	4000.33
-0.5571	0.0519	-0.5571	2200.62	-0.5571	4000.25
-0.55687	-0.14934	-0.55687	2200.65	-0.55687	4000.18
-0.55664	-0.1199	-0.55664	2200.67	-0.55664	4000.31
-0.55641	0.04409	-0.55641	2200.6	-0.55641	4000.44
-0.55618	0.43874	-0.55618	2200.53	-0.55618	4000.25
-0.55595	0.72767	-0.55595	2200.6	-0.55595	4000.06
-0.55572	0.78594	-0.55572	2200.66	-0.55572	4000.08
-0.55549	0.5799	-0.55549	2200.58	-0.55549	4000.1
-0.55526	0.37387	-0.55526	2200.5	-0.55526	4000.11
-0.55503	0.16663	-0.55503	2200.34	-0.55503	4000.12
-0.5548	0.19006	-0.5548	2200.18	-0.5548	4000.13
-0.55457	-0.0316	-0.55457	2200.03	-0.55458	4000.14
-0.55434	-0.25326	-0.55434	2199.89	-0.55434	4000.17
-0.55411	-0.40763	-0.55411	2199.62	-0.55412	4000.2
-0.55388	-0.56201	-0.55388	2199.54	-0.55389	4000.23
-0.55366	-0.65392	-0.55366	2199.67	-0.55366	4000.26
-0.55343	-0.51516	-0.55343	2199.99	-0.55343	4000.27
-0.5532	-0.18898	-0.5532	2200.24	-0.5532	4000.29
-0.55297	0.13719	-0.55297	2200.21	-0.55297	4000.31
-0.55274	0.33843	-0.55274	2200.04	-0.55274	4000.32
-0.55251	0.30899	-0.55251	2200.06	-0.55251	4000.37
-0.55228	0.24352	-0.55228	2200.04	-0.55228	4000.41
-0.55205	0.17804	-0.55205	2200.03	-0.55205	4000.24
-0.55182	0.29037	-0.55182	2200.03	-0.55182	4000.08
-0.55159	0.4027	-0.55159	2200.02	-0.55159	4000.12
-0.55136	0.44377	-0.55136	2199.95	-0.55136	4000.16
-0.55113	0.48485	-0.55113	2199.88	-0.55113	4000.19
-0.5509	0.52592	-0.5509	2199.83	-0.5509	4000.23
-0.55067	0.56699	-0.55067	2199.77	-0.55068	4000.14
-0.55044	0.59124	-0.55044	2199.81	-0.55045	4000.04
-0.55022	0.6155	-0.55022	2200.14	-0.55022	4000.16
-0.54998	0.62533	-0.54998	2200.4	-0.54999	4000.27
-0.54976	0.63517	-0.54976	2200.36	-0.54976	4000.36
-0.54953	0.68225	-0.54953	2200.24	-0.54953	4000.45
-0.5493	0.49866	-0.5493	2200.29	-0.5493	4000.54
-0.54907	0.44482	-0.54907	2200.44	-0.54907	4000.63
-0.54884	0.39099	-0.54884	2200.58	-0.54884	4000.6
-0.54861	0.56061	-0.54861	2200.41	-0.54861	4000.56
-0.54838	0.73023	-0.54838	2200.23	-0.54838	4000.67
-0.54815	0.63074	-0.54815	2200.15	-0.54815	4000.53
-0.54792	0.53125	-0.54792	2200.07	-0.54792	4000.37
-0.54769	0.33655	-0.54769	2200.13	-0.54769	4000.21
-0.54746	0.14185	-0.54746	2200.2	-0.54746	4000.03
-0.54723	-0.05285	-0.54723	2200	-0.54724	3999.85
-0.547	-0.24755	-0.547	2199.81	-0.54701	3999.68
-0.54677	-0.16112	-0.54677	2199.78	-0.54678	3999.5
-0.54654	-0.0747	-0.54654	2199.76	-0.54655	3999.62
-0.54632	0.18953	-0.54632	2199.74	-0.54632	3999.73
-0.54609	0.45376	-0.54609	2199.71	-0.54609	3999.7
-0.54586	0.50955	-0.54586	2199.75	-0.54586	3999.67
-0.54563	0.33467	-0.54563	2199.78	-0.54563	3999.76
[truncated: 63,537 more rows]

## Sheet: Figure S10
a										b										c
-1.19892	319.46	-1.19792	5189.89	-1.19592	10401.5	-1.19592	15602.1	-1.19592	20802.7	-1.19892	319.46	-1.19792	5189.89	-1.19592	10401.5	-1.19592	15602.1	-1.19592	20802.7	-0.98733	-37.233	-0.98633	5249.22	-0.98633	10367.2	-0.98533	15599.3	-0.98533	20798.4
-1.19869	319.46	-1.19769	5189.89	-1.19569	10401.5	-1.19569	15602.1	-1.19569	20802.7	-1.19869	319.46	-1.19769	5189.89	-1.19569	10401.5	-1.19569	15602.1	-1.19569	20802.7	-0.9871	-37.233	-0.9861	5249.22	-0.9861	10367.2	-0.9851	15599.3	-0.9851	20798.4
-1.19846	319.474	-1.19746	5189.95	-1.19546	10401.5	-1.19546	15602.1	-1.19546	20802.7	-1.19846	319.474	-1.19746	5189.95	-1.19546	10401.5	-1.19546	15602.1	-1.19546	20802.7	-0.98687	-37.2591	-0.98587	5249.2	-0.98587	10367.2	-0.98487	15599.3	-0.98487	20798.4
-1.19823	319.487	-1.19723	5190.01	-1.19523	10401.6	-1.19523	15602.1	-1.19523	20802.7	-1.19823	319.487	-1.19723	5190.01	-1.19523	10401.6	-1.19523	15602.1	-1.19523	20802.7	-0.98664	-37.2852	-0.98564	5249.19	-0.98564	10367.2	-0.98464	15599.3	-0.98464	20798.4
-1.198	319.517	-1.197	5190.04	-1.195	10401.6	-1.195	15602.1	-1.195	20802.7	-1.198	319.517	-1.197	5190.04	-1.195	10401.6	-1.195	15602.1	-1.195	20802.7	-0.98641	-37.2927	-0.98541	5249.22	-0.98541	10367.2	-0.98441	15599.3	-0.98441	20798.4
-1.19777	319.547	-1.19677	5190.07	-1.19477	10401.6	-1.19477	15602.1	-1.19477	20802.7	-1.19777	319.547	-1.19677	5190.07	-1.19477	10401.6	-1.19477	15602.1	-1.19477	20802.7	-0.98618	-37.3004	-0.98518	5249.24	-0.98518	10367.2	-0.98418	15599.3	-0.98418	20798.4
-1.19754	319.533	-1.19654	5190.03	-1.19454	10401.6	-1.19454	15602.2	-1.19454	20802.7	-1.19754	319.533	-1.19654	5190.03	-1.19454	10401.6	-1.19454	15602.2	-1.19454	20802.7	-0.98595	-37.308	-0.98495	5249.28	-0.98495	10367.2	-0.98395	15599.3	-0.98395	20798.4
-1.19731	319.518	-1.19631	5190	-1.19431	10401.6	-1.19431	15602.2	-1.19431	20802.8	-1.19731	319.518	-1.19631	5190	-1.19431	10401.6	-1.19431	15602.2	-1.19431	20802.8	-0.98572	-37.3156	-0.98472	5249.33	-0.98472	10367.2	-0.98372	15599.3	-0.98372	20798.4
-1.19708	319.501	-1.19608	5190	-1.19408	10401.5	-1.19408	15602.2	-1.19408	20802.8	-1.19708	319.501	-1.19608	5190	-1.19408	10401.5	-1.19408	15602.2	-1.19408	20802.8	-0.98549	-37.3424	-0.98449	5249.34	-0.98449	10367.2	-0.98349	15599.3	-0.98349	20798.4
-1.19685	319.484	-1.19585	5189.99	-1.19385	10401.5	-1.19385	15602.2	-1.19385	20802.8	-1.19685	319.484	-1.19585	5189.99	-1.19385	10401.5	-1.19385	15602.2	-1.19385	20802.8	-0.98526	-37.3693	-0.98426	5249.36	-0.98426	10367.2	-0.98326	15599.3	-0.98326	20798.4
-1.19662	319.494	-1.19562	5189.99	-1.19362	10401.5	-1.19362	15602.1	-1.19362	20802.8	-1.19662	319.494	-1.19562	5189.99	-1.19362	10401.5	-1.19362	15602.1	-1.19362	20802.8	-0.98503	-37.3962	-0.98403	5249.34	-0.98403	10367.2	-0.98303	15599.4	-0.98303	20798.4
-1.19639	319.504	-1.19539	5189.99	-1.19339	10401.5	-1.19339	15602.1	-1.19339	20802.8	-1.19639	319.504	-1.19539	5189.99	-1.19339	10401.5	-1.19339	15602.1	-1.19339	20802.8	-0.98481	-37.4231	-0.98381	5249.32	-0.98381	10367.2	-0.98281	15599.4	-0.98281	20798.4
-1.19616	319.489	-1.19516	5189.97	-1.19316	10401.5	-1.19316	15602.1	-1.19316	20802.8	-1.19616	319.489	-1.19516	5189.97	-1.19316	10401.5	-1.19316	15602.1	-1.19316	20802.8	-0.98457	-37.4022	-0.98357	5249.3	-0.98357	10367.2	-0.98257	15599.4	-0.98257	20798.4
-1.19594	319.474	-1.19494	5189.95	-1.19294	10401.4	-1.19294	15602.1	-1.19294	20802.8	-1.19594	319.474	-1.19494	5189.95	-1.19294	10401.4	-1.19294	15602.1	-1.19294	20802.8	-0.98435	-37.3813	-0.98335	5249.28	-0.98335	10367.2	-0.98235	15599.4	-0.98235	20798.4
-1.19571	319.459	-1.19471	5189.94	-1.19271	10401.5	-1.19271	15602.1	-1.19271	20802.7	-1.19571	319.459	-1.19471	5189.94	-1.19271	10401.5	-1.19271	15602.1	-1.19271	20802.7	-0.98412	-37.3604	-0.98312	5249.28	-0.98312	10367.2	-0.98212	15599.4	-0.98212	20798.4
-1.19548	319.445	-1.19448	5189.92	-1.19248	10401.5	-1.19248	15602	-1.19248	20802.7	-1.19548	319.445	-1.19448	5189.92	-1.19248	10401.5	-1.19248	15602	-1.19248	20802.7	-0.98389	-37.3395	-0.98289	5249.29	-0.98289	10367.2	-0.98189	15599.4	-0.98189	20798.4
-1.19525	319.451	-1.19425	5189.91	-1.19225	10401.5	-1.19225	15602.1	-1.19225	20802.7	-1.19525	319.451	-1.19425	5189.91	-1.19225	10401.5	-1.19225	15602.1	-1.19225	20802.7	-0.98366	-37.3113	-0.98266	5249.28	-0.98266	10367.2	-0.98166	15599.4	-0.98166	20798.4
-1.19502	319.458	-1.19402	5189.89	-1.19202	10401.5	-1.19202	15602.1	-1.19202	20802.7	-1.19502	319.458	-1.19402	5189.89	-1.19202	10401.5	-1.19202	15602.1	-1.19202	20802.7	-0.98343	-37.2831	-0.98243	5249.27	-0.98243	10367.2	-0.98143	15599.4	-0.98143	20798.4
-1.19479	319.464	-1.19379	5189.88	-1.19179	10401.5	-1.19179	15602.1	-1.19179	20802.7	-1.19479	319.464	-1.19379	5189.88	-1.19179	10401.5	-1.19179	15602.1	-1.19179	20802.7	-0.9832	-37.2549	-0.9822	5249.27	-0.9822	10367.2	-0.9812	15599.4	-0.9812	20798.4
-1.19456	319.471	-1.19356	5189.87	-1.19156	10401.5	-1.19156	15602.1	-1.19156	20802.7	-1.19456	319.471	-1.19356	5189.87	-1.19156	10401.5	-1.19156	15602.1	-1.19156	20802.7	-0.98297	-37.2268	-0.98197	5249.26	-0.98197	10367.2	-0.98097	15599.4	-0.98097	20798.4
-1.19433	319.499	-1.19333	5189.84	-1.19133	10401.5	-1.19133	15602.1	-1.19133	20802.7	-1.19433	319.499	-1.19333	5189.84	-1.19133	10401.5	-1.19133	15602.1	-1.19133	20802.7	-0.98274	-37.2583	-0.98174	5249.27	-0.98174	10367.2	-0.98074	15599.4	-0.98074	20798.4
-1.1941	319.527	-1.1931	5189.82	-1.1911	10401.5	-1.1911	15602.1	-1.1911	20802.7	-1.1941	319.527	-1.1931	5189.82	-1.1911	10401.5	-1.1911	15602.1	-1.1911	20802.7	-0.98251	-37.2899	-0.98151	5249.28	-0.98151	10367.2	-0.98051	15599.4	-0.98051	20798.4
-1.19387	319.529	-1.19287	5189.88	-1.19087	10401.5	-1.19087	15602.1	-1.19087	20802.7	-1.19387	319.529	-1.19287	5189.88	-1.19087	10401.5	-1.19087	15602.1	-1.19087	20802.7	-0.98228	-37.3215	-0.98128	5249.28	-0.98128	10367.2	-0.98028	15599.4	-0.98028	20798.4
-1.19364	319.53	-1.19264	5189.95	-1.19064	10401.5	-1.19064	15602.1	-1.19064	20802.7	-1.19364	319.53	-1.19264	5189.95	-1.19064	10401.5	-1.19064	15602.1	-1.19064	20802.7	-0.98205	-37.353	-0.98105	5249.29	-0.98105	10367.2	-0.98005	15599.4	-0.98005	20798.5
-1.19341	319.537	-1.19241	5189.99	-1.19041	10401.5	-1.19041	15602.1	-1.19041	20802.7	-1.19341	319.537	-1.19241	5189.99	-1.19041	10401.5	-1.19041	15602.1	-1.19041	20802.7	-0.98182	-37.3297	-0.98082	5249.29	-0.98082	10367.2	-0.97982	15599.4	-0.97982	20798.5
-1.19318	319.544	-1.19218	5190.03	-1.19018	10401.5	-1.19018	15602.1	-1.19018	20802.8	-1.19318	319.544	-1.19218	5190.03	-1.19018	10401.5	-1.19018	15602.1	-1.19018	20802.8	-0.9816	-37.3065	-0.9806	5249.29	-0.9806	10367.2	-0.9796	15599.4	-0.9796	20798.5
-1.19295	319.55	-1.19195	5190	-1.18995	10401.5	-1.18995	15602.1	-1.18995	20802.8	-1.19295	319.55	-1.19195	5190	-1.18995	10401.5	-1.18995	15602.1	-1.18995	20802.8	-0.98137	-37.3353	-0.98037	5249.29	-0.98037	10367.2	-0.97937	15599.4	-0.97937	20798.5
-1.19272	319.557	-1.19172	5189.97	-1.18972	10401.5	-1.18972	15602.1	-1.18972	20802.8	-1.19272	319.557	-1.19172	5189.97	-1.18972	10401.5	-1.18972	15602.1	-1.18972	20802.8	-0.98114	-37.3642	-0.98014	5249.29	-0.98014	10367.2	-0.97914	15599.4	-0.97914	20798.5
-1.19249	319.573	-1.19149	5189.96	-1.18949	10401.5	-1.18949	15602.1	-1.18949	20802.8	-1.19249	319.573	-1.19149	5189.96	-1.18949	10401.5	-1.18949	15602.1	-1.18949	20802.8	-0.98091	-37.3604	-0.97991	5249.29	-0.97991	10367.2	-0.97891	15599.4	-0.97891	20798.5
-1.19227	319.589	-1.19127	5189.94	-1.18927	10401.5	-1.18927	15602.1	-1.18927	20802.7	-1.19227	319.589	-1.19127	5189.94	-1.18927	10401.5	-1.18927	15602.1	-1.18927	20802.7	-0.98068	-37.3567	-0.97968	5249.28	-0.97968	10367.2	-0.97868	15599.4	-0.97868	20798.5
-1.19204	319.605	-1.19104	5189.96	-1.18904	10401.5	-1.18904	15602.1	-1.18904	20802.7	-1.19204	319.605	-1.19104	5189.96	-1.18904	10401.5	-1.18904	15602.1	-1.18904	20802.7	-0.98045	-37.353	-0.97945	5249.27	-0.97945	10367.2	-0.97845	15599.4	-0.97845	20798.5
-1.19181	319.621	-1.19081	5189.99	-1.18881	10401.5	-1.18881	15602.1	-1.18881	20802.7	-1.19181	319.621	-1.19081	5189.99	-1.18881	10401.5	-1.18881	15602.1	-1.18881	20802.7	-0.98022	-37.3492	-0.97922	5249.26	-0.97922	10367.1	-0.97822	15599.4	-0.97822	20798.5
-1.19158	319.608	-1.19058	5189.98	-1.18858	10401.5	-1.18858	15602	-1.18858	20802.7	-1.19158	319.608	-1.19058	5189.98	-1.18858	10401.5	-1.18858	15602	-1.18858	20802.7	-0.97999	-37.3778	-0.97899	5249.25	-0.97899	10367.1	-0.97799	15599.4	-0.97799	20798.5
-1.19135	319.596	-1.19035	5189.96	-1.18835	10401.5	-1.18835	15602	-1.18835	20802.7	-1.19135	319.596	-1.19035	5189.96	-1.18835	10401.5	-1.18835	15602	-1.18835	20802.7	-0.97976	-37.4064	-0.97876	5249.25	-0.97876	10367.1	-0.97776	15599.4	-0.97776	20798.5
-1.19112	319.583	-1.19012	5189.95	-1.18812	10401.5	-1.18812	15602	-1.18812	20802.7	-1.19112	319.583	-1.19012	5189.95	-1.18812	10401.5	-1.18812	15602	-1.18812	20802.7	-0.97953	-37.3829	-0.97853	5249.24	-0.97853	10367.1	-0.97753	15599.4	-0.97753	20798.4
-1.19089	319.571	-1.18989	5189.94	-1.18789	10401.5	-1.18789	15602	-1.18789	20802.6	-1.19089	319.571	-1.18989	5189.94	-1.18789	10401.5	-1.18789	15602	-1.18789	20802.6	-0.9793	-37.3593	-0.9783	5249.24	-0.9783	10367.1	-0.9773	15599.4	-0.9773	20798.4
-1.19066	319.582	-1.18966	5189.94	-1.18766	10401.5	-1.18766	15602	-1.18766	20802.6	-1.19066	319.582	-1.18966	5189.94	-1.18766	10401.5	-1.18766	15602	-1.18766	20802.6	-0.97908	-37.3325	-0.97808	5249.25	-0.97808	10367.1	-0.97708	15599.4	-0.97708	20798.4
-1.19043	319.593	-1.18943	5189.94	-1.18743	10401.5	-1.18743	15602	-1.18743	20802.6	-1.19043	319.593	-1.18943	5189.94	-1.18743	10401.5	-1.18743	15602	-1.18743	20802.6	-0.97885	-37.3058	-0.97785	5249.27	-0.97785	10367.1	-0.97685	15599.4	-0.97685	20798.4
-1.1902	319.577	-1.1892	5189.94	-1.1872	10401.5	-1.1872	15602.1	-1.1872	20802.6	-1.1902	319.577	-1.1892	5189.94	-1.1872	10401.5	-1.1872	15602.1	-1.1872	20802.6	-0.97862	-37.3311	-0.97762	5249.28	-0.97762	10367.1	-0.97662	15599.4	-0.97662	20798.5
-1.18997	319.561	-1.18897	5189.94	-1.18697	10401.5	-1.18697	15602.1	-1.18697	20802.6	-1.18997	319.561	-1.18897	5189.94	-1.18697	10401.5	-1.18697	15602.1	-1.18697	20802.6	-0.97839	-37.3564	-0.97739	5249.3	-0.97739	10367.1	-0.97639	15599.4	-0.97639	20798.5
-1.18974	319.54	-1.18874	5189.93	-1.18674	10401.5	-1.18674	15602.1	-1.18674	20802.6	-1.18974	319.54	-1.18874	5189.93	-1.18674	10401.5	-1.18674	15602.1	-1.18674	20802.6	-0.97816	-37.3777	-0.97716	5249.28	-0.97716	10367.1	-0.97616	15599.4	-0.97616	20798.5
-1.18951	319.52	-1.18851	5189.92	-1.18651	10401.5	-1.18651	15602.1	-1.18651	20802.6	-1.18951	319.52	-1.18851	5189.92	-1.18651	10401.5	-1.18651	15602.1	-1.18651	20802.6	-0.97793	-37.399	-0.97693	5249.26	-0.97693	10367.1	-0.97593	15599.4	-0.97593	20798.5
-1.18928	319.526	-1.18828	5189.91	-1.18628	10401.5	-1.18628	15602.1	-1.18628	20802.7	-1.18928	319.526	-1.18828	5189.91	-1.18628	10401.5	-1.18628	15602.1	-1.18628	20802.7	-0.9777	-37.3681	-0.9767	5249.26	-0.9767	10367.1	-0.9757	15599.4	-0.9757	20798.5
-1.18905	319.532	-1.18805	5189.9	-1.18605	10401.5	-1.18605	15602	-1.18605	20802.7	-1.18905	319.532	-1.18805	5189.9	-1.18605	10401.5	-1.18605	15602	-1.18605	20802.7	-0.97747	-37.3372	-0.97647	5249.27	-0.97647	10367.1	-0.97547	15599.4	-0.97547	20798.5
-1.18882	319.537	-1.18782	5189.91	-1.18582	10401.5	-1.18582	15602	-1.18582	20802.7	-1.18882	319.537	-1.18782	5189.91	-1.18582	10401.5	-1.18582	15602	-1.18582	20802.7	-0.97724	-37.3129	-0.97624	5249.27	-0.97624	10367.1	-0.97524	15599.4	-0.97524	20798.5
-1.1886	319.542	-1.1876	5189.92	-1.1856	10401.5	-1.1856	15602	-1.1856	20802.7	-1.1886	319.542	-1.1876	5189.92	-1.1856	10401.5	-1.1856	15602	-1.1856	20802.7	-0.97701	-37.2885	-0.97601	5249.26	-0.97601	10367.2	-0.97501	15599.4	-0.97501	20798.5
-1.18837	319.547	-1.18737	5189.93	-1.18537	10401.5	-1.18537	15602	-1.18537	20802.7	-1.18837	319.547	-1.18737	5189.93	-1.18537	10401.5	-1.18537	15602	-1.18537	20802.7	-0.97678	-37.3163	-0.97578	5249.22	-0.97578	10367.2	-0.97478	15599.4	-0.97478	20798.5
-1.18814	319.552	-1.18714	5189.94	-1.18514	10401.4	-1.18514	15602	-1.18514	20802.7	-1.18814	319.552	-1.18714	5189.94	-1.18514	10401.4	-1.18514	15602	-1.18514	20802.7	-0.97655	-37.3441	-0.97555	5249.18	-0.97555	10367.2	-0.97455	15599.4	-0.97455	20798.5
-1.18791	319.533	-1.18691	5189.92	-1.18491	10401.4	-1.18491	15602	-1.18491	20802.7	-1.18791	319.533	-1.18691	5189.92	-1.18491	10401.4	-1.18491	15602	-1.18491	20802.7	-0.97633	-37.3161	-0.97533	5249.16	-0.97533	10367.1	-0.97433	15599.4	-0.97433	20798.5
-1.18768	319.514	-1.18668	5189.91	-1.18468	10401.4	-1.18468	15602	-1.18468	20802.7	-1.18768	319.514	-1.18668	5189.91	-1.18468	10401.4	-1.18468	15602	-1.18468	20802.7	-0.9761	-37.2882	-0.9751	5249.14	-0.9751	10367.1	-0.9741	15599.4	-0.9741	20798.5
-1.18745	319.494	-1.18645	5189.89	-1.18445	10401.4	-1.18445	15602	-1.18445	20802.7	-1.18745	319.494	-1.18645	5189.89	-1.18445	10401.4	-1.18445	15602	-1.18445	20802.7	-0.97587	-37.3124	-0.97487	5249.17	-0.97487	10367.1	-0.97387	15599.4	-0.97387	20798.5
-1.18722	319.475	-1.18622	5189.87	-1.18422	10401.4	-1.18422	15602.1	-1.18422	20802.6	-1.18722	319.475	-1.18622	5189.87	-1.18422	10401.4	-1.18422	15602.1	-1.18422	20802.6	-0.97564	-37.3365	-0.97464	5249.19	-0.97464	10367.1	-0.97364	15599.4	-0.97364	20798.5
-1.18699	319.504	-1.18599	5189.88	-1.18399	10401.4	-1.18399	15602	-1.18399	20802.6	-1.18699	319.504	-1.18599	5189.88	-1.18399	10401.4	-1.18399	15602	-1.18399	20802.6	-0.97541	-37.3477	-0.97441	5249.21	-0.97441	10367.1	-0.97341	15599.4	-0.97341	20798.5
-1.18676	319.533	-1.18576	5189.89	-1.18376	10401.4	-1.18376	15602	-1.18376	20802.6	-1.18676	319.533	-1.18576	5189.89	-1.18376	10401.4	-1.18376	15602	-1.18376	20802.6	-0.97518	-37.3588	-0.97418	5249.23	-0.97418	10367.1	-0.97318	15599.4	-0.97318	20798.5
-1.18653	319.535	-1.18553	5189.9	-1.18353	10401.4	-1.18353	15602	-1.18353	20802.6	-1.18653	319.535	-1.18553	5189.9	-1.18353	10401.4	-1.18353	15602	-1.18353	20802.6	-0.97495	-37.37	-0.97395	5249.2	-0.97395	10367.1	-0.97295	15599.4	-0.97295	20798.5
-1.1863	319.538	-1.1853	5189.91	-1.1833	10401.4	-1.1833	15602	-1.1833	20802.6	-1.1863	319.538	-1.1853	5189.91	-1.1833	10401.4	-1.1833	15602	-1.1833	20802.6	-0.97472	-37.3811	-0.97372	5249.18	-0.97372	10367.1	-0.97272	15599.4	-0.97272	20798.6
-1.18607	319.537	-1.18507	5189.89	-1.18307	10401.4	-1.18307	15602	-1.18307	20802.6	-1.18607	319.537	-1.18507	5189.89	-1.18307	10401.4	-1.18307	15602	-1.18307	20802.6	-0.97449	-37.3779	-0.97349	5249.16	-0.97349	10367.1	-0.97249	15599.4	-0.97249	20798.6
-1.18584	319.536	-1.18484	5189.87	-1.18284	10401.4	-1.18284	15602	-1.18284	20802.6	-1.18584	319.536	-1.18484	5189.87	-1.18284	10401.4	-1.18284	15602	-1.18284	20802.6	-0.97426	-37.3747	-0.97326	5249.14	-0.97326	10367.1	-0.97226	15599.4	-0.97226	20798.6
-1.18561	319.535	-1.18461	5189.88	-1.18261	10401.4	-1.18261	15602	-1.18261	20802.6	-1.18561	319.535	-1.18461	5189.88	-1.18261	10401.4	-1.18261	15602	-1.18261	20802.6	-0.97403	-37.3714	-0.97303	5249.15	-0.97303	10367.1	-0.97203	15599.4	-0.97203	20798.6
-1.18538	319.535	-1.18438	5189.9	-1.18238	10401.4	-1.18238	15602	-1.18238	20802.7	-1.18538	319.535	-1.18438	5189.9	-1.18238	10401.4	-1.18238	15602	-1.18238	20802.7	-0.9738	-37.3682	-0.9728	5249.15	-0.9728	10367.1	-0.9718	15599.4	-0.9718	20798.6
-1.18515	319.496	-1.18415	5189.9	-1.18215	10401.4	-1.18215	15602	-1.18215	20802.6	-1.18515	319.496	-1.18415	5189.9	-1.18215	10401.4	-1.18215	15602	-1.18215	20802.6	-0.97357	-37.3486	-0.97257	5249.17	-0.97257	10367.1	-0.97157	15599.4	-0.97157	20798.6
-1.18493	319.457	-1.18393	5189.89	-1.18193	10401.4	-1.18193	15602	-1.18193	20802.6	-1.18493	319.457	-1.18393	5189.89	-1.18193	10401.4	-1.18193	15602	-1.18193	20802.6	-0.97335	-37.3291	-0.97235	5249.18	-0.97235	10367.1	-0.97135	15599.4	-0.97135	20798.6
-1.1847	319.419	-1.1837	5189.92	-1.1817	10401.4	-1.1817	15602	-1.1817	20802.6	-1.1847	319.419	-1.1837	5189.92	-1.1817	10401.4	-1.1817	15602	-1.1817	20802.6	-0.97312	-37.3096	-0.97212	5249.2	-0.97212	10367.1	-0.97112	15599.5	-0.97112	20798.6
-1.18447	319.38	-1.18347	5189.96	-1.18147	10401.4	-1.18147	15602	-1.18147	20802.6	-1.18447	319.38	-1.18347	5189.96	-1.18147	10401.4	-1.18147	15602	-1.18147	20802.6	-0.97289	-37.29	-0.97189	5249.22	-0.97189	10367.1	-0.97089	15599.5	-0.97089	20798.6
-1.18424	319.394	-1.18324	5189.98	-1.18124	10401.4	-1.18124	15602	-1.18124	20802.6	-1.18424	319.394	-1.18324	5189.98	-1.18124	10401.4	-1.18124	15602	-1.18124	20802.6	-0.97266	-37.3268	-0.97166	5249.2	-0.97166	10367.1	-0.97066	15599.4	-0.97066	20798.6
-1.18401	319.409	-1.18301	5190.01	-1.18101	10401.4	-1.18101	15602	-1.18101	20802.6	-1.18401	319.409	-1.18301	5190.01	-1.18101	10401.4	-1.18101	15602	-1.18101	20802.6	-0.97243	-37.3636	-0.97143	5249.18	-0.97143	10367.1	-0.97043	15599.4	-0.97043	20798.6
-1.18378	319.45	-1.18278	5189.98	-1.18078	10401.4	-1.18078	15602	-1.18078	20802.6	-1.18378	319.45	-1.18278	5189.98	-1.18078	10401.4	-1.18078	15602	-1.18078	20802.6	-0.9722	-37.3482	-0.9712	5249.17	-0.9712	10367.1	-0.9702	15599.4	-0.9702	20798.6
-1.18355	319.491	-1.18255	5189.94	-1.18055	10401.4	-1.18055	15602	-1.18055	20802.6	-1.18355	319.491	-1.18255	5189.94	-1.18055	10401.4	-1.18055	15602	-1.18055	20802.6	-0.97197	-37.3328	-0.97097	5249.15	-0.97097	10367	-0.96997	15599.4	-0.96997	20798.6
-1.18332	319.515	-1.18232	5189.92	-1.18032	10401.4	-1.18032	15602	-1.18032	20802.6	-1.18332	319.515	-1.18232	5189.92	-1.18032	10401.4	-1.18032	15602	-1.18032	20802.6	-0.97174	-37.3044	-0.97074	5249.16	-0.97074	10367	-0.96974	15599.4	-0.96974	20798.6
-1.18309	319.539	-1.18209	5189.9	-1.18009	10401.4	-1.18009	15602	-1.18009	20802.6	-1.18309	319.539	-1.18209	5189.9	-1.18009	10401.4	-1.18009	15602	-1.18009	20802.6	-0.97151	-37.276	-0.97051	5249.16	-0.97051	10367	-0.96951	15599.4	-0.96951	20798.6
-1.18286	319.536	-1.18186	5189.88	-1.17986	10401.4	-1.17986	15602.1	-1.17986	20802.6	-1.18286	319.536	-1.18186	5189.88	-1.17986	10401.4	-1.17986	15602.1	-1.17986	20802.6	-0.97128	-37.2997	-0.97028	5249.17	-0.97028	10367.1	-0.96928	15599.4	-0.96928	20798.6
-1.18263	319.533	-1.18163	5189.87	-1.17963	10401.4	-1.17963	15602.1	-1.17963	20802.6	-1.18263	319.533	-1.18163	5189.87	-1.17963	10401.4	-1.17963	15602.1	-1.17963	20802.6	-0.97105	-37.3234	-0.97005	5249.17	-0.97005	10367.1	-0.96905	15599.4	-0.96905	20798.6
-1.1824	319.537	-1.1814	5189.85	-1.1794	10401.4	-1.1794	15602	-1.1794	20802.6	-1.1824	319.537	-1.1814	5189.85	-1.1794	10401.4	-1.1794	15602	-1.1794	20802.6	-0.97083	-37.3127	-0.96983	5249.17	-0.96983	10367	-0.96883	15599.4	-0.96883	20798.6
-1.18217	319.541	-1.18117	5189.84	-1.17917	10401.4	-1.17917	15602	-1.17917	20802.6	-1.18217	319.541	-1.18117	5189.84	-1.17917	10401.4	-1.17917	15602	-1.17917	20802.6	-0.9706	-37.3019	-0.9696	5249.16	-0.9696	10367	-0.9686	15599.4	-0.9686	20798.6
-1.18194	319.519	-1.18094	5189.87	-1.17894	10401.4	-1.17894	15602	-1.17894	20802.6	-1.18194	319.519	-1.18094	5189.87	-1.17894	10401.4	-1.17894	15602	-1.17894	20802.6	-0.97037	-37.2912	-0.96937	5249.15	-0.96937	10367	-0.96837	15599.4	-0.96837	20798.6
-1.18171	319.496	-1.18071	5189.89	-1.17871	10401.5	-1.17871	15602	-1.17871	20802.6	-1.18171	319.496	-1.18071	5189.89	-1.17871	10401.5	-1.17871	15602	-1.17871	20802.6	-0.97014	-37.2804	-0.96914	5249.14	-0.96914	10367	-0.96814	15599.4	-0.96814	20798.6
-1.18148	319.484	-1.18048	5189.89	-1.17848	10401.4	-1.17848	15602	-1.17848	20802.6	-1.18148	319.484	-1.18048	5189.89	-1.17848	10401.4	-1.17848	15602	-1.17848	20802.6	-0.96991	-37.2946	-0.96891	5249.15	-0.96891	10367	-0.96791	15599.4	-0.96791	20798.6
-1.18126	319.473	-1.18026	5189.88	-1.17826	10401.4	-1.17826	15602	-1.17826	20802.6	-1.18126	319.473	-1.18026	5189.88	-1.17826	10401.4	-1.17826	15602	-1.17826	20802.6	-0.96968	-37.3088	-0.96868	5249.16	-0.96868	10367	-0.96768	15599.4	-0.96768	20798.6
-1.18103	319.506	-1.18003	5189.88	-1.17803	10401.4	-1.17803	15602	-1.17803	20802.6	-1.18103	319.506	-1.18003	5189.88	-1.17803	10401.4	-1.17803	15602	-1.17803	20802.6	-0.96945	-37.2709	-0.96845	5249.16	-0.96845	10367	-0.96745	15599.4	-0.96745	20798.6
-1.1808	319.539	-1.1798	5189.87	-1.1778	10401.4	-1.1778	15602	-1.1778	20802.6	-1.1808	319.539	-1.1798	5189.87	-1.1778	10401.4	-1.1778	15602	-1.1778	20802.6	-0.96922	-37.233	-0.96822	5249.17	-0.96822	10367	-0.96722	15599.4	-0.96722	20798.6
-1.18057	319.538	-1.17957	5189.88	-1.17757	10401.4	-1.17757	15602	-1.17757	20802.6	-1.18057	319.538	-1.17957	5189.88	-1.17757	10401.4	-1.17757	15602	-1.17757	20802.6	-0.96899	-37.1994	-0.96799	5249.18	-0.96799	10367	-0.96699	15599.4	-0.96699	20798.6
-1.18034	319.538	-1.17934	5189.88	-1.17734	10401.4	-1.17734	15602	-1.17734	20802.6	-1.18034	319.538	-1.17934	5189.88	-1.17734	10401.4	-1.17734	15602	-1.17734	20802.6	-0.96876	-37.1659	-0.96776	5249.19	-0.96776	10367	-0.96676	15599.4	-0.96676	20798.6
-1.18011	319.51	-1.17911	5189.89	-1.17711	10401.4	-1.17711	15602	-1.17711	20802.6	-1.18011	319.51	-1.17911	5189.89	-1.17711	10401.4	-1.17711	15602	-1.17711	20802.6	-0.96853	-37.2192	-0.96753	5249.16	-0.96753	10367	-0.96653	15599.4	-0.96653	20798.7
-1.17988	319.482	-1.17888	5189.9	-1.17688	10401.4	-1.17688	15601.9	-1.17688	20802.6	-1.17988	319.482	-1.17888	5189.9	-1.17688	10401.4	-1.17688	15601.9	-1.17688	20802.6	-0.9683	-37.2725	-0.9673	5249.13	-0.9673	10367	-0.9663	15599.4	-0.9663	20798.7
-1.17965	319.52	-1.17865	5189.87	-1.17665	10401.4	-1.17665	15601.9	-1.17665	20802.6	-1.17965	319.52	-1.17865	5189.87	-1.17665	10401.4	-1.17665	15601.9	-1.17665	20802.6	-0.96808	-37.3014	-0.96708	5249.12	-0.96708	10367	-0.96608	15599.4	-0.96608	20798.7
-1.17942	319.557	-1.17842	5189.85	-1.17642	10401.3	-1.17642	15602	-1.17642	20802.6	-1.17942	319.557	-1.17842	5189.85	-1.17642	10401.3	-1.17642	15602	-1.17642	20802.6	-0.96785	-37.3303	-0.96685	5249.1	-0.96685	10367	-0.96585	15599.4	-0.96585	20798.7
-1.17919	319.549	-1.17819	5189.83	-1.17619	10401.3	-1.17619	15602	-1.17619	20802.6	-1.17919	319.549	-1.17819	5189.83	-1.17619	10401.3	-1.17619	15602	-1.17619	20802.6	-0.96762	-37.307	-0.96662	5249.1	-0.96662	10367	-0.96562	15599.4	-0.96562	20798.7
-1.17896	319.542	-1.17796	5189.8	-1.17596	10401.3	-1.17596	15602	-1.17596	20802.6	-1.17896	319.542	-1.17796	5189.8	-1.17596	10401.3	-1.17596	15602	-1.17596	20802.6	-0.96739	-37.2838	-0.96639	5249.11	-0.96639	10367	-0.96539	15599.4	-0.96539	20798.7
-1.17873	319.545	-1.17773	5189.82	-1.17573	10401.4	-1.17573	15602	-1.17573	20802.6	-1.17873	319.545	-1.17773	5189.82	-1.17573	10401.4	-1.17573	15602	-1.17573	20802.6	-0.96716	-37.3018	-0.96616	5249.12	-0.96616	10367	-0.96516	15599.4	-0.96516	20798.7
-1.1785	319.547	-1.1775	5189.84	-1.1755	10401.4	-1.1755	15602	-1.1755	20802.6	-1.1785	319.547	-1.1775	5189.84	-1.1755	10401.4	-1.1755	15602	-1.1755	20802.6	-0.96693	-37.3198	-0.96593	5249.14	-0.96593	10366.9	-0.96493	15599.4	-0.96493	20798.7
-1.17827	319.506	-1.17727	5189.86	-1.17527	10401.4	-1.17527	15602	-1.17527	20802.6	-1.17827	319.506	-1.17727	5189.86	-1.17527	10401.4	-1.17527	15602	-1.17527	20802.6	-0.9667	-37.3118	-0.9657	5249.16	-0.9657	10367	-0.9647	15599.4	-0.9647	20798.7
-1.17804	319.464	-1.17704	5189.88	-1.17504	10401.4	-1.17504	15602	-1.17504	20802.6	-1.17804	319.464	-1.17704	5189.88	-1.17504	10401.4	-1.17504	15602	-1.17504	20802.6	-0.96647	-37.3038	-0.96547	5249.17	-0.96547	10367	-0.96447	15599.4	-0.96447	20798.7
-1.17781	319.469	-1.17681	5189.86	-1.17481	10401.3	-1.17481	15602	-1.17481	20802.6	-1.17781	319.469	-1.17681	5189.86	-1.17481	10401.3	-1.17481	15602	-1.17481	20802.6	-0.96624	-37.3071	-0.96524	5249.16	-0.96524	10367	-0.96424	15599.5	-0.96424	20798.7
-1.17759	319.474	-1.17659	5189.83	-1.17459	10401.3	-1.17459	15601.9	-1.17459	20802.6	-1.17759	319.474	-1.17659	5189.83	-1.17459	10401.3	-1.17459	15601.9	-1.17459	20802.6	-0.96601	-37.3105	-0.96501	5249.15	-0.96501	10367	-0.96401	15599.5	-0.96401	20798.6
-1.17736	319.479	-1.17636	5189.85	-1.17436	10401.3	-1.17436	15602	-1.17436	20802.5	-1.17736	319.479	-1.17636	5189.85	-1.17436	10401.3	-1.17436	15602	-1.17436	20802.5	-0.96578	-37.3138	-0.96478	5249.14	-0.96478	10367	-0.96378	15599.5	-0.96378	20798.6
[truncated: 65,441 more rows]

## Sheet: Figure S13
Temperature	TG(H3PW12O40)	DTG	Temperature	TG(H4SiMo12O40)	DTG	Temperature	TG(H3PMo12O40)	DTG	Temperature	TG((NH4)6H2W12O40)	DTG	Temperature	TG((NH4)4V10O28)	DTG	Temperature	TG((NH4)6Mo7O24)	DTG	Temperature	TG(Na6H2W12O40)	DTG	Temperature	TG(Na3PW12O40)	DTG	Temperature	TG(Na4V10O28)	DTG	Temperature	TG(K4V10O28)	DTG	Temperature	TG(K3Mo6O19)	DTG	Temperature	TG(Li4V10O28)	DTG
[truncated: 16,164 more rows]

[truncated: 26 more sheets: Figure S14, Figure S15, Figure S17, Figure S18, Figure S19, Figure S20, Figure S21, Figure S22, Figure S23, Figure S24, Figure S25, Figure S26, Figure S27, Figure S32, Figure S34, Figure S39, Figure S40, Figure S41, Figure S42, Figure S43 …]
